# Supplementary material for: N6-methyladenosine-related single-nucleotide polymorphism analyses identify oncogene RNFT2 in bladder cancer
Source: Cancer Cell Int. 2022 Oct 5;22:301. doi: 10.1186/s12935-022-02701-z (PMC9535860; doi:10.1186/s12935-022-02701-z)
Supplement: Supplementary file 2 — Additional file 2: Table S2. The identities of the 9293071 BCa-SNPs and 860176 M6A-SNPs. [file 12935_2022_2701_MOESM2_ESM.xlsx]

## Sheet: 9293071  BCA-SNPs
variant_id	chromosome	base_pair_location	p_value
rs1000018	2	61997641	0.7327
rs1000019	2	61997577	0.36
rs1000033	1	226580387	0.8746
rs1000050	1	162736463	0.8246
rs1000053	2	12790328	0.616
rs1000070	1	222359612	0.6043
rs1000073	1	157255396	0.9846
rs1000075	1	95166832	0.4515
rs1000085	1	66857915	0.4117
rs1000087	2	66350062	0.1924
rs1000127	1	63432716	0.6721
rs1000184	1	8640831	0.1911
rs1000282	1	209894785	0.155
rs1000283	1	209894661	0.2131
rs1000309	2	8486630	0.1343
rs1000312	1	205505477	0.7728
rs1000313	1	15405489	0.3571
rs1000314	1	15405907	0.4079
rs1000315	1	15406111	0.8623
rs1000348	1	15041242	0.01742
rs1000352	1	209675578	0.001628
rs1000360	1	216228343	0.7867
rs1000364	1	55769791	0.7027
rs1000370	1	40998406	0.9516
rs1000382	1	175866321	0.8728
rs1000417	1	34007886	0.1553
rs1000418	1	34008297	0.1123
rs1000431	1	28225114	0.3904
rs1000432	1	28225119	0.377
rs1000451	1	244187847	0.5004
rs1000452	1	244188049	0.8976
rs1000476	1	58921516	0.01322
rs1000494	1	29789167	0.7009
rs10005	1	230416953	0.7431
rs1000504	2	68333616	0.6955
rs1000528	1	114471189	0.07373
rs1000531	2	46511939	0.9489
rs1000532	2	46511976	0.6648
rs1000533	1	168282491	0.3025
rs1000542	2	18583983	0.1741
rs1000543	1	244187600	0.1013
rs1000544	1	244187533	0.9059
rs1000606	1	93772193	0.8712
rs1000607	1	93772001	0.1226
rs1000730	1	231963601	0.4226
rs1000731	1	231963491	0.429
rs1000756	2	66794834	0.421
rs1000792	1	100040100	0.9727
rs1000796	1	217402330	0.007534
rs1000807	1	160617028	0.0769
rs1000835	2	26834387	0.4805
rs1000856	2	63033792	0.04871
rs1000866	2	26835636	0.4937
rs1000876	1	58719296	0.2482
rs1000895	1	191568187	0.158
rs1000916	2	31314555	0.1335
rs1000947	1	112277597	0.0456
rs1000951	2	33262408	0.8291
rs1000964	2	23260965	0.9198
rs1000965	2	23260980	0.9294
rs1000996	2	2838048	0.4455
rs1001056	1	18850123	0.4148
rs1001070	1	78518432	0.8015
rs1001103	1	78519889	0.7337
rs1001104	1	78519875	0.7599
rs1001129	2	16605354	0.008495
rs1001134	1	222334294	0.8699
rs1001135	1	222334181	0.8932
rs1001136	1	222334134	0.6985
rs1001149	1	152508562	0.1816
rs1001160	1	76358591	0.07271
rs1001193	1	147166377	0.3622
rs10012	2	38302390	0.2708
rs1001202	2	30479155	0.4227
rs1001203	2	30479096	0.4527
rs1001204	2	30478779	0.4698
rs1001207	1	23749148	0.5705
rs1001215	2	10124280	0.03809
rs1001219	1	238306306	0.8944
rs1001246	1	246274737	0.9367
rs1001247	1	246275020	0.7607
rs1001248	1	246275079	0.7578
rs1001291	2	64807294	0.2605
rs1001296	2	54399633	0.1677
rs1001297	2	54399759	0.1523
rs1001304	1	212732686	0.39
rs1001329	1	219586124	0.8289
rs1001360	1	164713318	0.3197
rs1001373	1	171684506	0.1912
rs1001400	1	40998902	0.5704
rs1001402	1	209682786	0.007496
rs1001403	1	182365995	0.8704
rs1001415	1	245249432	0.1687
rs1001450	1	39050786	0.3335
rs1001451	1	39051320	0.8627
rs1001471	2	56498664	0.119
rs1001482	2	12353491	0.9409
rs1001489	2	71398555	0.9168
rs1001494	1	113110619	0.2986
rs1001511	1	53549041	0.6264
rs1001512	1	53549039	0.6233
rs1001513	1	53548957	0.571
rs1001514	2	6331780	0.6404
rs1001567	1	9194614	0.2762
rs1001604	1	85879524	0.6776
rs1001616	1	35332926	0.6944
rs1001624	1	232877430	0.7358
rs1001625	1	232877554	0.7358
rs1001704	1	30920818	0.2976
rs1001708	2	37949670	0.9481
rs1001709	1	30359862	0.1657
rs1001737	1	234417623	0.2125
rs1001745	2	46775059	0.7504
rs1001746	2	46774599	0.01304
rs1001834	1	152495940	0.3968
rs1001840	1	59481532	0.6538
rs1001847	1	89847153	0.6938
rs1001848	1	155047379	0.8372
rs1001880	1	37144802	0.5917
rs10019	1	212534377	0.4119
rs1001915	1	30097207	0.5264
rs1001925	1	42027561	0.4219
rs1001929	1	209826917	0.797
rs1001930	1	209826793	0.2102
rs1001970	1	105062305	0.3296
rs1001971	1	105062014	0.3287
rs1002005	1	61360179	0.07389
rs1002017	1	29654540	0.7449
rs1002063	1	229537513	0.1196
rs1002076	1	10438892	0.4097
rs1002103	1	20061862	0.4466
rs1002125	1	174936797	0.3696
rs1002130	1	224800929	0.44
rs1002131	1	224800901	0.03626
rs1002153	1	226580187	0.8979
rs1002158	2	23538843	0.3293
rs1002159	2	23538632	0.7521
rs1002160	1	166097758	0.7041
rs1002162	2	20656297	0.895
rs1002165	1	16164787	0.3232
rs1002194	1	87791986	0.9904
rs1002253	1	64793091	0.4683
rs1002276	1	199876144	0.138
rs1002277	1	199876203	0.1423
rs1002297	2	12450840	0.7655
rs1002301	1	199901363	0.3784
rs1002305	1	199903715	0.3808
rs1002309	1	158433074	0.8463
rs1002326	1	168944348	0.9473
rs1002335	1	187014696	0.2279
rs1002343	2	59859967	0.9796
rs1002344	2	59859795	0.9757
rs1002357	1	53753896	0.9553
rs1002358	1	53753718	0.4313
rs1002365	1	19797248	0.00968
rs1002382	1	210312760	0.9625
rs1002383	1	210312704	0.1606
rs1002413	1	35164058	0.8103
rs1002436	1	89146852	0.8953
rs1002437	1	89146759	0.719
rs1002445	1	198977171	0.955
rs1002448	1	76977837	0.2437
rs1002449	1	76977900	0.2447
rs1002450	1	76979995	0.1307
rs1002451	1	76979978	0.1307
rs1002480	1	22238775	0.8812
rs1002485	1	203189488	0.5394
rs1002487	1	26865971	0.008813
rs1002488	1	26865922	0.000571
rs1002504	2	51423833	0.8773
rs1002537	2	68338111	0.3813
rs1002558	2	37913765	0.04066
rs1002599	1	158435250	0.47
rs1002655	1	37192677	0.01944
rs1002656	1	37192741	0.01958
rs1002671	2	40519959	0.5439
rs1002681	1	163897688	0.8171
rs1002687	1	62963737	0.6629
rs1002701	1	42913695	0.322
rs1002706	1	25051153	0.8871
rs1002707	1	25051102	0.4496
rs1002720	1	51844358	0.5099
rs1002721	1	51844346	0.5099
rs1002725	1	238726665	0.1715
rs1002726	1	238726690	0.1721
rs1002755	2	21086693	0.8763
rs1002778	1	55337816	0.2236
rs1002779	1	204405098	0.4881
rs1002784	1	76824595	0.993
rs1002789	1	163899965	0.7789
rs1002796	2	43314843	0.4442
rs1002811	1	238729177	0.4318
rs1002812	1	238728981	0.4334
rs1002897	2	66464350	0.4245
rs1002926	1	205042583	0.1111
rs1002964	1	80453329	0.9034
rs1002966	1	6542330	0.7272
rs1003008	2	3968663	0.5568
rs1003017	2	51141342	0.3159
rs1003061	1	224027999	0.8048
rs1003064	2	25037042	0.7057
rs1003073	1	177610393	0.8896
rs1003074	1	177610713	0.7579
rs1003082	2	59472903	0.61
rs1003084	1	103696944	0.7727
rs1003085	1	103696770	0.6848
rs1003107	1	151862296	0.796
rs1003116	1	93166401	0.1136
rs1003127	1	186358588	0.8422
rs1003141	1	219285848	0.2233
rs1003181	1	209220353	0.7563
rs1003185	2	10314421	0.4721
rs1003186	2	10314563	0.4774
rs1003187	2	10314596	0.4596
rs1003237	1	1680442	0.9369
rs1003259	2	4487500	0.01959
rs1003268	2	43933042	0.02816
rs1003269	2	59955326	0.6747
rs1003296	1	19643223	0.2029
rs1003297	1	19643068	0.2035
rs1003323	1	55460736	0.768
rs1003348	1	186873978	0.913
rs1003447	2	40027918	0.7037
rs1003461	2	53527737	0.4368
rs1003464	2	49087011	0.8871
rs1003468	1	201536290	0.2648
rs1003502	1	168255020	0.9261
rs1003503	1	168254692	0.9281
rs1003518	1	18896269	0.7375
rs1003519	1	18896214	0.7397
rs1003530	1	15086767	0.5033
rs1003616	2	40922408	0.7395
rs1003617	2	40922298	0.7817
rs1003618	2	40922098	0.9341
rs1003651	2	10468077	0.8621
rs1003652	2	10468296	0.0592
rs1003653	2	10469516	0.1761
rs1003690	2	60599988	0.1974
rs1003691	2	60599597	0.5164
rs1003699	1	25242576	0.6967
rs1003710	1	40840353	0.5939
rs1003716	1	208129798	0.4878
rs1003741	1	18578075	0.6347
rs1003767	1	55464320	0.4521
rs1003768	1	55464114	0.4499
rs1003769	1	55463860	0.457
rs1003815	1	167499599	0.9273
rs1003964	1	175521376	0.7832
rs1003965	1	175521334	0.9167
rs1003980	2	14332527	0.5338
rs1003981	2	14332239	0.7427
rs1004053	1	75768745	0.4506
rs1004074	2	12084294	0.4488
rs1004076	1	240409620	0.8122
rs1004125	1	5540807	0.8535
rs1004127	1	167797592	0.9115
rs1004145	2	46901435	0.2475
rs1004146	2	46901491	0.2335
rs1004147	2	46901563	0.6389
rs1004197	1	94249540	0.5594
rs1004218	1	18519369	0.4618
rs1004219	1	18519392	0.4485
rs1004222	1	224888632	0.4974
rs1004257	1	185472366	0.0361
rs1004291	1	43858630	0.0004291
rs1004297	1	58570194	0.7929
rs1004420	1	32729702	0.09699
rs1004422	1	109291030	0.5136
rs1004423	1	109290913	0.5223
rs1004424	1	109290893	0.5082
rs1004435	1	78741403	0.9782
rs1004440	1	90845813	0.853
rs1004441	2	12085795	0.3535
rs1004442	2	46903010	0.229
rs1004454	1	77325990	0.8215
rs1004455	1	77325865	0.7407
rs1004466	1	237434710	0.1259
rs1004479	1	197817880	0.1297
rs1004505	1	181197252	0.8785
rs1004517	1	63552112	0.7819
rs1004524	2	69872948	0.8061
rs1004557	1	9076897	0.6198
rs1004586	2	23262942	0.1247
rs1004587	2	23262903	0.1247
rs1004607	1	160324855	0.9624
rs100461	2	38265978	0.03314
rs1004626	1	217201404	0.08814
rs1004649	1	3566433	0.2028
rs1004650	1	3568162	0.1931
rs10047036	1	54389200	0.4679
rs10047037	1	12803557	0.2027
rs10047048	1	190202403	0.4067
rs10047051	1	163190596	0.9147
rs10047052	1	233820553	0.605
rs10047054	1	69412732	0.6953
rs10047056	1	240332435	0.1928
rs10047057	1	240332574	0.165
rs10047058	1	178142174	0.1047
rs10047059	1	178142196	0.7798
rs10047061	1	146518179	0.4415
rs10047062	1	146518282	0.3153
rs10047063	1	83786124	0.5144
rs10047065	1	246644935	0.7504
rs10047066	1	42855198	0.4028
rs10047067	1	117792842	0.2041
rs10047068	1	117795258	0.1402
rs10047069	1	242628468	0.2219
rs10047070	1	90098715	0.2525
rs10047071	1	57841662	0.3741
rs10047072	1	57841619	0.2862
rs10047073	1	57841631	0.3852
rs10047075	1	216643877	0.5077
rs10047077	1	89605946	0.1506
rs10047079	1	154468135	0.4135
rs10047082	1	166642670	0.6227
rs10047083	1	177104130	0.2344
rs10047084	1	162928339	0.4039
rs10047085	1	31902418	0.6464
rs10047088	1	228004140	0.02307
rs10047089	1	117728652	0.03341
rs10047091	1	226087059	0.9912
rs10047092	1	102816841	0.8329
rs10047093	1	102816693	0.9099
rs10047094	1	102816869	0.8278
rs10047095	1	201443001	0.2523
rs10047097	1	191586713	0.7189
rs10047100	1	119620357	0.3018
rs10047101	1	65607538	0.4781
rs10047106	1	103449335	0.03934
rs10047112	1	156045662	0.3269
rs10047113	1	69744645	0.675
rs10047115	1	164251628	0.7429
rs10047116	1	218638291	0.5362
rs10047123	1	86636075	0.7395
rs10047124	1	217776190	0.3583
rs10047125	1	71090629	0.7108
rs10047127	1	181946991	0.9938
rs10047128	1	42855207	0.4849
rs10047130	1	79389327	0.6864
rs10047133	1	230425861	0.6332
rs10047134	1	209091326	0.9836
rs10047138	1	201278085	0.9833
rs10047142	1	81684617	0.727
rs10047143	1	86567088	0.4167
rs10047145	1	168256222	0.7002
rs10047146	1	177103690	0.227
rs10047147	1	107561147	0.7049
rs10047148	1	178250266	0.2942
rs10047149	1	204392553	0.5028
rs10047150	1	163190255	0.9633
rs10047151	1	39543790	0.005296
rs10047153	1	165189834	0.7198
rs10047154	1	95605075	0.09499
rs10047157	1	163190648	0.6928
rs10047158	1	162623899	0.5268
rs10047160	1	164310517	0.9243
rs10047165	1	97647933	0.3155
rs10047167	1	240332566	0.1603
rs10047168	1	169343533	0.01613
rs10047170	1	202949732	0.02743
rs10047171	1	177105713	0.2388
rs10047173	1	184196561	0.5187
rs10047177	1	57841607	0.2775
rs10047178	1	20771286	0.05826
rs10047179	1	57841710	0.2876
rs10047180	1	242628186	0.2365
rs10047182	1	4534321	0.3346
rs10047183	1	216099582	0.1075
rs10047187	1	203703704	0.6033
rs10047188	1	105256103	0.1586
rs10047189	1	83529213	0.3759
rs10047191	1	105226288	0.146
rs10047192	1	167530103	0.8172
rs10047194	1	94064385	0.2057
rs10047197	1	102816884	0.8706
rs10047198	1	102816898	0.9517
rs10047200	1	185568750	0.4134
rs10047202	1	153239426	0.9521
rs10047203	1	181944853	0.3583
rs10047205	1	227831498	0.06292
rs10047208	1	74572763	0.5335
rs10047211	1	83226051	0.5113
rs10047213	1	203703829	0.8471
rs10047215	1	184229311	0.9516
rs10047217	1	103412960	0.02898
rs10047218	1	17228131	0.5519
rs10047221	1	225549078	0.6276
rs10047222	1	17472737	0.6777
rs10047223	1	17472863	0.6716
rs10047224	1	17472906	0.6697
rs10047228	1	189420395	0.5784
rs10047233	1	246644925	0.6931
rs10047236	1	98808348	0.8636
rs10047237	1	219487474	0.6107
rs10047240	1	153239238	0.1954
rs10047243	1	98808282	0.8296
rs10047244	1	190129301	0.1074
rs10047245	1	172293373	0.7827
rs10047248	1	69410530	0.678
rs10047249	1	117794960	0.2133
rs10047250	1	185900086	0.1794
rs10047251	1	241914405	0.5383
rs10047253	1	103144497	0.5819
rs10047254	1	168256075	0.6761
rs10047256	1	46681515	0.3112
rs10047257	1	3211245	0.856
rs10047258	1	118625630	0.3182
rs1004750	2	22227379	0.413
rs1004759	1	170776549	0.573
rs1004766	1	37824508	0.3534
rs1004772	1	60210649	0.6678
rs1004787	2	45159091	0.57
rs1004788	1	239402555	0.03533
rs1004790	2	22765916	0.8836
rs1004801	1	65463837	0.2883
rs1004815	1	52258725	0.3712
rs1004815	1	52258725	0.04861
rs1004819	1	67670213	0.3512
rs1004820	1	67670133	0.512
rs1004821	1	67668537	0.8419
rs1004822	1	67668551	0.8329
rs1004831	2	70469555	0.693
rs1004833	1	48697928	0.1659
rs1004839	1	233064109	0.9785
rs1004859	1	34484721	0.9977
rs10048625	2	1775648	0.8059
rs10048628	2	37262759	0.2198
rs10048634	2	8196368	0.5995
rs10048637	2	62698379	0.8764
rs10048638	2	14825761	0.9982
rs10048639	2	51357291	0.8236
rs10048640	2	14825852	0.9141
rs10048641	2	23456870	0.4941
rs10048648	2	26320315	0.4612
rs10048649	2	14300027	0.9032
rs10048651	2	35449244	0.4226
rs10048652	2	35449306	0.9616
rs10048659	2	3108849	0.1135
rs10048683	2	26320519	0.4685
rs10048689	2	51357571	0.7158
rs1004870	1	42370787	0.6175
rs10048700	2	3108695	0.09663
rs10048704	2	1777819	0.5923
rs10048708	2	53525757	0.3114
rs10048713	2	52249252	0.01393
rs10048729	2	69320563	0.0745
rs10048730	2	69320749	0.06745
rs10048731	2	50668760	0.1302
rs10048733	2	33433165	0.8396
rs10048740	2	21776951	0.6605
rs10048745	2	68962137	0.05287
rs10048754	2	1305827	0.5995
rs10048761	2	14032988	0.789
rs10048765	2	52249127	0.402
rs10048767	2	14823991	0.9261
rs10048777	2	16977470	0.2076
rs1004878	1	77324640	0.7721
rs10048780	2	34812906	0.5357
rs10048788	2	52250986	0.06166
rs10048794	2	14825598	0.9421
rs10048797	2	69320810	0.08738
rs10048806	2	57007251	0.6477
rs10048813	2	14032855	0.2402
rs10048817	2	41102072	0.5388
rs10048824	2	53525844	0.3581
rs10048830	2	3108766	0.6501
rs10048831	2	40917169	0.5108
rs1004888	2	17467375	0.06071
rs100489	2	38266478	0.01385
rs1004905	1	204672386	0.6008
rs1004920	1	9332221	0.1054
rs1004959	1	179251673	0.7318
rs1004986	1	117601896	0.2915
rs1005005	1	242711159	0.9269
rs1005006	1	242710989	0.9087
rs1005007	1	242710955	0.9424
rs1005010	2	12900314	0.8473
rs1005011	2	12900263	0.3477
rs1005038	2	60105682	0.9756
rs1005073	2	10428809	0.9388
rs1005077	2	41362736	0.1502
rs1005100	2	36949776	0.8382
rs1005112	1	233229848	0.1974
rs1005174	1	210486463	0.7903
rs1005175	1	168188288	0.6328
rs1005213	2	40391789	0.5283
rs1005246	1	9424399	0.003326
rs1005287	1	209980757	0.1283
rs1005296	1	14240608	0.2636
rs1005297	1	14240696	0.2736
rs1005298	1	167525350	0.7373
rs1005299	1	167524799	0.06526
rs1005301	1	14256864	0.9086
rs1005302	1	14256246	0.6566
rs1005307	1	17449069	0.5808
rs1005352	1	187065529	0.7431
rs100537	1	165413644	0.691
rs1005413	1	27744513	0.6603
rs1005423	1	168297451	0.3481
rs1005424	1	168297465	0.3284
rs1005425	2	39831939	0.4096
rs1005426	2	39831317	0.7327
rs1005427	2	39831230	0.7437
rs1005428	2	71050198	0.4917
rs1005429	2	71050401	0.4989
rs1005430	1	7169066	0.06043
rs1005431	2	50682462	0.1962
rs1005436	1	153521932	0.417
rs1005446	1	15450622	0.1771
rs1005447	1	15450551	0.8672
rs1005448	1	15450107	0.1747
rs1005460	2	32165574	0.9513
rs1005471	1	2952614	0.5665
rs1005507	1	175665151	0.7726
rs1005538	1	48704437	0.04732
rs1005587	2	70798860	0.5544
rs1005608	2	59971186	0.1359
rs1005670	1	7373827	0.3034
rs1005675	1	22923028	0.3769
rs1005709	1	214484609	0.7174
rs1005716	1	183159377	0.8468
rs1005723	1	243646251	0.8159
rs1005733	1	25261960	0.9954
rs1005734	1	25262022	0.9829
rs1005735	1	25264162	0.2847
rs1005737	1	168288853	0.6992
rs1005739	2	51421782	0.9061
rs1005741	2	59859867	0.458
rs1005747	1	71511515	0.2872
rs1005748	1	71511518	0.3705
rs1005749	1	71511598	0.3686
rs1005753	1	17444769	0.6465
rs1005767	1	14717983	0.78
rs1005814	2	17228143	0.4587
rs1005826	1	183161284	0.9187
rs1005838	1	241611584	0.8566
rs1005852	1	240125126	0.8187
rs1005857	1	159092138	0.3408
rs1005865	1	233002166	0.4111
rs1005891	1	247200394	0.2559
rs1005942	2	19955010	0.004686
rs1005943	2	19955205	0.004567
rs1005947	2	5849682	0.4006
rs1005979	1	30220266	0.4872
rs1006049	2	71176660	0.8063
rs1006054	1	205016018	0.1424
rs1006055	1	214376776	0.8765
rs1006058	1	241267150	0.3641
rs1006070	2	31689356	0.7349
rs1006138	2	50720153	0.2948
rs1006147	1	16046109	0.1482
rs1006168	1	156946898	0.8338
rs1006189	1	119393540	0.6659
rs1006198	1	184218684	0.4064
rs1006215	1	45909945	0.1285
rs1006216	1	45909994	0.2032
rs100622	1	18594367	0.2232
rs1006221	2	16431006	0.7696
rs1006223	1	158432929	0.2232
rs1006224	1	184541602	0.4156
rs1006235	1	216037545	0.09968
rs1006236	1	216037645	0.07277
rs1006265	1	25281043	0.0307
rs1006298	1	113061959	0.4959
rs1006298	1	113061959	0.2837
rs10063	2	9629731	0.1802
rs1006310	1	161811555	0.2336
rs1006311	1	161811588	0.2128
rs1006316	1	209550461	0.5704
rs1006317	1	209552636	0.7028
rs1006318	2	49996060	0.97
rs1006322	1	228890191	0.9485
rs1006324	1	241609404	0.3432
rs1006327	1	87633020	0.4914
rs1006371	1	15481453	0.3484
rs1006387	2	9191332	0.8591
rs1006390	1	162794799	0.948
rs1006391	1	162794519	0.1549
rs1006422	2	6914714	0.2979
rs1006454	1	236748636	0.04017
rs1006455	1	236748630	0.1361
rs1006456	1	236748505	0.132
rs1006518	1	43214683	0.4729
rs1006538	2	11905317	0.7278
rs1006597	1	87875458	0.7479
rs1006598	1	87875774	0.7439
rs1006603	2	51336684	0.3559
rs1006604	2	51336680	0.3573
rs1006610	1	113898769	0.7706
rs1006625	1	87877540	0.8245
rs10067	1	111957311	0.5133
rs1006752	2	25663991	0.1572
rs1006758	2	65012571	0.4644
rs1006796	1	228888168	0.9044
rs1006797	1	228888282	0.3517
rs1006799	1	108040596	0.5251
rs1006812	1	38915251	0.8962
rs1006850	1	233652844	0.328
rs1006866	2	10368321	0.572
rs1006871	2	2875721	0.8875
rs1006898	2	27424496	0.9029
rs1006907	1	2981499	0.112
rs1006931	2	53131190	0.01175
rs100694	1	91448185	0.7251
rs1006940	1	22553138	0.3553
rs1006950	1	8931463	0.3028
rs1006963	1	114888782	0.9629
rs1006988	1	85883320	0.6846
rs1006989	1	85883456	0.8525
rs1007011	1	31710020	0.5766
rs1007012	1	31710068	0.5725
rs1007013	1	31710270	0.5734
rs1007028	1	36562084	0.2418
rs1007036	1	212951364	0.01858
rs1007081	1	100859992	0.09864
rs1007097	1	242915189	0.06086
rs1007108	1	26104973	0.3805
rs1007150	1	16621183	0.3999
rs1007159	2	51334488	0.1768
rs1007170	1	154881461	0.2799
rs1007194	2	23889287	0.5143
rs1007195	2	23889614	0.05346
rs1007205	1	62936912	0.6751
rs1007211	1	156830779	0.7688
rs1007216	1	222283216	0.7035
rs1007221	1	42039771	0.2549
rs1007224	1	184523124	0.09468
rs1007227	1	201164099	0.451
rs1007228	1	201163824	0.3873
rs1007243	1	22614839	0.3633
rs1007248	1	113766222	0.02638
rs1007263	1	40881840	0.9951
rs1007265	2	60252861	0.03713
rs1007266	1	60233747	0.8193
rs1007271	1	59231160	0.6165
rs1007282	1	17390721	0.5888
rs1007334	1	214482680	0.1274
rs1007335	1	78422108	0.3704
rs1007347	1	94530518	0.7763
rs1007348	1	94530337	0.7715
rs1007353	1	25337938	0.9251
rs1007354	1	25337896	0.9344
rs1007357	2	27014050	0.6391
rs1007456	1	230821573	0.1188
rs1007457	1	247227539	0.8652
rs1007460	1	193510827	0.3308
rs1007512	1	75571679	0.3261
rs1007540	2	49209108	0.7661
rs1007541	2	49209034	0.2713
rs1007574	1	227345094	0.3405
rs1007592	1	247986774	0.8367
rs1007593	1	247987241	0.6188
rs1007604	1	156948880	0.8683
rs1007608	2	36171473	0.2675
rs1007630	1	71085728	0.5948
rs1007657	1	48559463	0.03923
rs1007686	1	228651457	0.1469
rs1007692	1	110714436	0.7069
rs1007693	1	209931799	0.8084
rs10077	1	236713287	0.1618
rs1007736	1	217547852	0.09407
rs1007737	1	217547872	0.09435
rs1007788	1	199877883	0.5542
rs1007793	2	35130065	0.9222
rs1007794	2	35129805	0.7485
rs1007795	1	44517409	0.7824
rs1007802	1	206735691	0.3059
rs1007823	2	37230728	0.9005
rs1007831	1	217549584	0.788
rs1007832	2	8684493	0.5127
rs1007839	1	154579534	0.3886
rs1007858	1	45912005	0.1993
rs1007859	1	45911906	0.1291
rs1007860	1	45911727	0.5518
rs1007887	1	16509029	0.5106
rs1007939	1	198844315	0.678
rs1007993	1	199876244	0.5551
rs1008001	2	5847617	0.2051
rs1008002	2	5847893	0.9909
rs1008044	1	39284703	0.8813
rs1008045	1	39284747	0.9129
rs1008059	1	230488210	0.8072
rs1008078	1	91189731	0.3688
rs1008079	2	56982492	0.6539
rs1008082	1	195997563	0.02755
rs1008131	1	193973255	0.1814
rs1008137	1	44420754	0.8272
rs1008173	1	243644497	0.6191
rs1008193	1	67719911	0.7804
rs10081949	1	116131254	0.3559
rs1008195	1	30737438	0.7787
rs10081951	1	240098415	0.05594
rs10081959	1	169112395	0.003104
rs1008196	1	30737443	0.8225
rs10081960	1	169112399	0.07167
rs10081967	1	41355575	0.1625
rs10081968	1	41355777	0.8138
rs10081970	1	114709094	0.9769
rs10081971	1	183572486	0.2905
rs10081978	1	63758259	0.02998
rs10081980	1	35499080	0.3567
rs10081981	1	91660733	0.6018
rs10081982	1	173557375	0.1939
rs10081983	1	83938094	0.6003
rs10081992	1	103647329	0.2239
rs10081995	1	74223811	0.9532
rs10081999	1	161273648	0.07301
rs10082001	1	107707384	0.6914
rs10082003	1	225847476	0.5632
rs10082005	1	69613928	0.4231
rs10082006	1	167191163	0.904
rs10082009	1	176705034	0.2986
rs10082010	1	95104632	0.2236
rs10082014	1	61456362	0.1006
rs10082020	1	195981064	0.6442
rs10082023	1	156752857	0.1868
rs10082024	1	44934387	0.3216
rs10082026	1	230157806	0.9625
rs1008203	1	41165876	0.6059
rs10082031	1	221785497	0.04346
rs10082039	1	240098057	0.183
rs1008204	1	41165861	0.5676
rs10082040	1	78927013	0.9022
rs10082042	1	156769149	0.4443
rs10082044	1	96767487	0.568
rs10082047	1	181866897	0.5111
rs10082048	1	230192095	0.757
rs10082052	1	179036989	0.9385
rs10082053	1	106892600	0.4223
rs10082055	1	61396662	0.7284
rs10082058	1	95771576	0.6024
rs10082063	1	39119083	0.2345
rs10082067	1	79860041	0.05011
rs10082076	1	106783204	0.4577
rs10082079	1	236929070	0.5648
rs10082081	1	83192391	0.5097
rs10082088	1	240432558	0.3639
rs10082089	1	63758525	0.405
rs10082090	1	80250565	0.9639
rs10082091	1	106890713	0.5485
rs10082092	1	236929000	0.5151
rs10082093	1	236929016	0.5638
rs10082095	1	215995893	0.03589
rs10082108	1	178950756	0.632
rs10082111	1	240432550	0.08214
rs10082116	1	221801353	0.00104
rs10082119	1	221801799	0.04334
rs10082123	1	41323700	0.3046
rs10082124	1	162798018	0.9362
rs10082128	1	39137056	0.2072
rs10082132	1	216197115	0.7839
rs10082137	1	80250943	0.9604
rs10082143	1	106783235	0.504
rs10082147	1	215997890	0.03409
rs10082149	1	242721326	0.6912
rs10082150	1	205525438	0.2931
rs10082152	1	165305564	0.895
rs10082153	1	236928741	0.5806
rs10082154	1	207830383	0.2108
rs10082155	1	69612571	0.478
rs10082156	1	156754834	0.8208
rs10082159	1	106892921	0.8677
rs10082166	1	29685748	0.2255
rs10082167	1	35506996	0.2992
rs10082169	1	209867397	0.2982
rs10082174	1	84859152	0.7943
rs10082181	1	106891059	0.4842
rs10082186	1	188780606	0.2789
rs10082192	1	69614151	0.3636
rs10082199	1	162090051	0.4015
rs10082201	1	242554631	0.6036
rs10082202	1	162090234	0.1038
rs10082203	1	236416923	0.4825
rs10082205	1	162083962	0.1094
rs10082209	1	170618239	0.7203
rs10082212	1	171578076	0.9203
rs10082218	1	162092390	0.4698
rs10082226	1	107761007	0.902
rs10082229	1	183772418	0.5755
rs10082235	1	153656650	0.787
rs10082242	1	69612427	0.4545
rs10082244	1	85400935	0.8455
rs10082248	1	209867116	0.3463
rs10082249	1	198407439	0.6768
rs10082258	1	227599452	0.6212
rs10082259	1	44958215	0.04616
rs10082275	1	208898919	0.3973
rs10082278	1	202495120	0.5367
rs10082281	1	238996607	0.1978
rs10082300	1	198653384	0.8113
rs10082303	1	198653352	0.7806
rs10082304	1	225463984	0.9928
rs10082306	1	225464105	0.9925
rs10082309	1	107703160	0.5747
rs10082319	1	106784322	0.4545
rs10082321	1	74221375	0.9472
rs10082323	1	169643176	0.5488
rs10082324	1	195026373	0.007673
rs10082346	1	79859970	0.03448
rs1008399	2	59035711	0.8687
rs1008406	1	54444174	0.743
rs1008407	1	187062807	0.6883
rs1008417	1	60215478	0.5331
rs10084170	2	3820204	0.6527
rs10084172	2	10771228	0.8733
rs10084177	2	52716027	0.9014
rs10084179	2	2382311	0.142
rs10084182	2	62260998	0.0953
rs10084188	2	24565359	0.5869
rs1008419	1	168674929	0.06212
rs10084209	2	69121142	0.1383
rs10084215	2	34188346	0.5878
rs10084238	2	25458379	0.3153
rs10084239	2	42253746	0.955
rs10084248	2	33435067	0.841
rs10084255	2	38681824	0.8642
rs10084256	2	8844245	0.5341
rs10084259	2	18602217	0.1773
rs10084260	2	19653669	0.4511
rs10084269	2	37761211	0.1322
rs10084280	2	32297984	0.06252
rs10084288	2	47431799	0.6203
rs10084293	2	70917812	0.2587
rs10084300	2	13235020	0.01026
rs10084307	2	15810160	0.1833
rs1008431	1	214109296	0.8179
rs10084313	2	38564522	0.7881
rs10084315	2	37249742	0.224
rs10084317	2	52902045	0.2164
rs10084318	2	34186303	0.5942
rs10084320	2	34186600	0.848
rs10084323	2	44234285	0.5777
rs10084331	2	58713616	0.4417
rs10084332	2	47176390	0.06493
rs10084334	2	37250891	0.1052
rs10084337	2	54624454	0.2031
rs10084338	2	35233253	0.8267
rs10084353	2	61020553	0.3563
rs10084354	2	41322563	0.725
rs10084355	2	54248848	0.486
rs10084363	2	11835819	0.4005
rs10084367	2	14543106	0.8337
rs10084368	2	62249619	0.1013
rs10084374	2	54249312	0.3094
rs10084381	2	33865300	0.828
rs10084382	2	36768447	0.5999
rs10084384	2	15810161	0.1801
rs10084390	2	15597662	0.7815
rs10084393	2	60073321	0.36
rs10084395	2	60073569	0.9287
rs10084397	2	14545125	0.7547
rs10084398	2	44232634	0.3199
rs10084400	2	44232704	0.2992
rs10084404	2	36207419	0.8816
rs10084410	2	32296099	0.0975
rs10084422	2	13233337	0.093
rs10084423	2	8318643	0.6963
rs10084425	2	35233255	0.4401
rs10084431	2	30311597	0.2204
rs10084436	2	41322559	0.7923
rs10084438	2	34188579	0.5966
rs10084444	2	30311598	0.2137
rs10084445	2	55219135	0.3557
rs10084459	2	33865180	0.8275
rs1008446	1	9252708	0.5802
rs10084460	2	37604136	0.7846
rs10084463	2	46219119	0.3757
rs10084464	2	36768448	0.5999
rs10084465	2	43028037	0.4762
rs10084468	2	40240264	0.9716
rs10084473	2	44232411	0.4127
rs1008449	1	29491088	0.1979
rs1008455	1	47673802	0.4661
rs1008459	1	175151183	0.8657
rs1008475	1	12831481	0.2787
rs1008477	1	12829219	0.5452
rs1008483	1	168781043	0.1509
rs1008484	1	71485655	0.5377
rs1008485	1	24764689	0.4165
rs1008490	1	69232484	0.105
rs1008495	1	178458708	0.302
rs1008500	1	18659330	0.9884
rs1008502	1	185018686	0.4467
rs1008505	1	41560235	0.3604
rs1008529	1	16582686	0.5095
rs1008536	1	233004712	0.348
rs1008606	1	37869261	0.5876
rs1008616	2	60628236	0.983
rs1008618	2	51566220	0.9307
rs1008625	2	51143859	0.06587
rs1008626	2	51144111	0.064
rs1008631	2	65050550	0.902
rs1008674	1	175175949	0.4126
rs1008675	1	175175725	0.4129
rs1008679	1	9381086	0.4626
rs1008680	1	168285045	0.7154
rs1008724	2	62430111	0.9661
rs1008725	2	62430208	0.4163
rs1008736	1	176289736	0.001694
rs1008737	1	212768576	0.2481
rs1008778	1	170867641	0.8148
rs1008779	1	170867549	0.8096
rs1008780	1	170867458	0.8147
rs1008789	2	53006813	0.1475
rs1008809	1	102379720	0.6156
rs1008810	1	102379463	0.6151
rs1008833	1	204426295	0.2568
rs1008838	2	37252235	0.1334
rs1008839	2	37252196	0.007993
rs1008840	1	186157184	0.7469
rs1008845	1	15445973	0.9623
rs1008861	2	34273757	0.8253
rs1008879	1	38186294	0.2465
rs1008956	1	237335424	0.8313
rs1008957	1	237335150	0.698
rs1008958	1	237335141	0.5462
rs1008976	1	205471366	0.1517
rs1008980	1	48565351	0.1039
rs1008984	1	198330571	0.6537
rs1008985	1	198333287	0.7614
rs1008986	1	198333206	0.6528
rs1008987	1	198333063	0.6559
rs1009024	2	29922977	0.3974
rs1009039	1	18734931	0.0435
rs1009040	1	18735010	0.6483
rs1009067	1	31156610	0.03453
rs1009080	1	30431560	0.06322
rs1009112	1	176292512	0.3402
rs1009113	1	7143807	0.06338
rs1009125	1	70514647	0.03836
rs1009129	1	3123124	0.3368
rs1009139	2	65449859	0.03328
rs1009146	1	74108971	0.811
rs1009160	1	177195555	0.1272
rs1009187	1	197256919	0.9876
rs1009188	1	197257090	0.8114
rs1009227	1	231480507	0.829
rs1009230	2	46922211	0.3478
rs1009231	2	46921970	0.3273
rs1009262	1	117555012	0.122
rs1009280	2	67775047	0.5258
rs1009289	1	151475540	0.9959
rs1009311	1	71671341	0.2979
rs1009314	1	112375055	0.4769
rs1009327	2	35244395	0.6476
rs1009345	1	3586428	0.04993
rs1009356	2	40971945	0.6851
rs1009358	2	65276452	0.2138
rs1009359	2	65276312	0.7222
rs1009360	2	65276049	0.3384
rs1009362	1	163231249	0.6856
rs1009368	1	58724719	0.4019
rs1009372	2	43159018	0.1088
rs1009374	2	43161520	0.2569
rs1009375	1	244167131	0.2405
rs1009388	2	25391101	0.906
rs1009399	2	46267270	0.655
rs1009418	1	175029547	0.0979
rs1009434	1	168635004	0.2816
rs1009435	1	168634973	0.8105
rs1009437	1	110047333	0.562
rs1009440	2	33106325	0.143
rs1009458	1	119157909	0.6076
rs1009530	1	112370934	0.1389
rs1009531	1	112370877	0.136
rs1009535	2	45744829	0.1815
rs1009536	2	45742069	0.3526
rs1009537	2	45742003	0.1708
rs1009549	1	117927803	0.506
rs1009555	2	55340812	0.734
rs1009581	1	175240195	0.514
rs1009582	1	175240149	0.5457
rs1009583	1	175240038	0.5143
rs1009587	1	232011949	0.7
rs1009589	1	26080770	0.3979
rs1009590	1	23823798	0.4687
rs1009591	1	11928830	0.07431
rs1009592	1	11928714	0.366
rs1009622	1	212412332	0.7045
rs1009627	2	52035519	0.4287
rs1009631	1	20077777	0.9618
rs1009632	1	20074704	0.9525
rs1009649	1	213889384	0.7392
rs1009650	1	213889386	0.7401
rs1009653	1	158863845	0.06474
rs1009668	1	226040404	0.5532
rs1009671	2	38092846	0.9845
rs1009672	2	38092825	0.6184
rs1009673	2	38092779	0.9234
rs1009731	1	40837969	0.1401
rs1009732	1	14269953	0.1929
rs1009733	1	14269957	0.1401
rs1009734	1	14270180	0.4992
rs1009735	1	15003575	0.01073
rs1009802	1	172449599	0.5961
rs1009803	1	172452422	0.4911
rs1009806	1	19500551	0.7238
rs1009831	1	100771636	0.5533
rs1009834	1	211872088	0.8402
rs1009836	1	116006361	0.5865
rs1009859	1	219791822	0.4803
rs1009863	1	12831799	0.7578
rs1009864	1	12831798	0.2489
rs1009893	2	49123267	0.9875
rs1009896	1	208063466	0.355
rs1009897	1	208063505	0.8048
rs1009903	1	15003220	0.01588
rs1009939	1	9278197	0.1422
rs1009940	1	9278142	0.1436
rs1009941	1	9275194	0.1008
rs1009942	1	20586476	0.5514
rs1009964	1	90265971	0.274
rs1009971	1	19222020	0.7827
rs1009976	1	5597230	0.2851
rs1009982	2	11165954	0.319
rs1009985	2	7710274	0.1339
rs1009990	1	187176548	0.7545
rs1010033	1	155917880	0.3193
rs1010058	1	86308225	0.457
rs1010061	1	77812208	0.2922
rs1010069	1	16352937	0.5275
rs1010082	1	28267869	0.6259
rs1010113	1	19071752	0.5043
rs1010128	1	197806474	0.8735
rs1010167	1	110198727	0.8911
rs1010189	1	230974261	0.8604
rs1010195	1	77815519	0.925
rs1010196	1	77815566	0.6139
rs1010225	1	154792825	0.852
rs1010249	1	62062133	0.175
rs1010263	1	177133364	0.5333
rs101028	1	87379996	0.8343
rs1010283	1	210100529	0.1574
rs1010294	1	15708540	0.06487
rs1010331	1	51981158	0.1409
rs1010386	1	110679596	0.8817
rs1010415	2	20627875	0.2658
rs1010416	2	20627787	0.6832
rs1010435	1	84286286	0.03411
rs1010436	1	84286576	0.04645
rs1010447	1	11269796	0.214
rs1010451	1	187014335	0.2309
rs1010470	1	80454235	0.2806
rs1010476	1	93596936	0.5977
rs1010477	2	31499064	0.6019
rs1010502	1	201123745	0.1973
rs1010508	1	245332964	0.2974
rs1010509	1	245330381	0.3586
rs1010560	1	30400301	0.08064
rs1010573	1	20572529	0.4747
rs1010581	2	4958363	0.8158
rs1010584	1	6579843	0.9345
rs1010590	1	102349186	0.4795
rs1010620	1	43636974	0.1801
rs1010621	1	43636692	0.1643
rs1010627	1	43633919	0.1625
rs1010628	1	43633962	0.1774
rs1010629	1	43634207	0.1786
rs1010644	2	33288414	0.03546
rs1010654	1	199235755	0.3514
rs1010658	2	25595194	0.5306
rs1010659	2	25595397	0.7212
rs1010692	1	209220739	0.7554
rs1010735	1	224915429	0.5241
rs1010751	1	7285591	0.4768
rs1010756	2	64653835	0.4809
rs1010760	1	188383007	0.5069
rs1010767	1	117557585	0.2372
rs10108	1	114516330	0.9083
rs1010805	1	38189142	0.03679
rs1010806	1	7153973	0.07544
rs1010807	1	7153864	0.07333
rs1010808	1	7153851	0.04564
rs1010812	1	47684166	0.1631
rs1010827	2	23781048	0.6193
rs1010828	2	23780895	0.6358
rs1010829	2	23780879	0.6262
rs1010858	2	39102671	0.1304
rs1010859	2	39102528	0.2074
rs1010891	1	110712154	0.6591
rs1010892	1	110712046	0.6569
rs1010910	1	61212213	0.5527
rs1010914	1	201210451	0.8745
rs1010948	1	23054001	0.6887
rs1010957	2	15069050	0.6017
rs1010958	1	230976973	0.08418
rs1011065	2	64650786	0.9593
rs1011066	2	64650972	0.583
rs1011090	2	67713437	0.4107
rs1011108	2	26782621	0.4647
rs1011124	1	7533164	0.8836
rs1011127	1	7536187	0.3151
rs1011148	2	3881038	0.2679
rs1011187	1	68056142	0.2952
rs1011201	1	231239100	0.9257
rs1011210	1	65526176	0.5982
rs1011216	1	55389508	0.5075
rs1011228	2	53052527	0.08654
rs1011232	1	212409775	0.8857
rs1011266	1	169647046	0.7972
rs1011267	1	169646861	0.4376
rs1011275	2	53838838	0.9382
rs1011281	1	42570834	0.4776
rs1011297	1	152597948	0.09328
rs1011309	2	32179532	0.772
rs1011314	2	58422992	0.03193
rs1011319	1	225597846	0.01806
rs1011338	1	198692364	0.7734
rs1011380	1	22806281	0.5516
rs1011381	1	225980794	0.5338
rs1011382	1	225980594	0.491
rs1011398	1	209705895	0.9945
rs1011406	2	60666075	0.2116
rs1011407	2	60665768	0.1846
rs1011423	2	70607690	0.8317
rs101144	1	49125634	0.2572
rs1011469	1	165549438	0.7257
rs1011527	1	65988093	0.5056
rs1011542	1	74858887	0.5958
rs1011546	1	150415975	0.0672
rs1011550	1	194801684	0.983
rs1011552	1	188150651	0.5335
rs1011572	2	53551600	0.6234
rs1011573	2	53552372	0.4358
rs1011575	2	12617507	0.2505
rs1011576	2	49348444	0.647
rs1011577	2	49348326	0.6218
rs1011578	2	49348240	0.1974
rs10116	2	65496729	0.6472
rs1011638	1	169279707	0.5798
rs1011663	1	93461692	0.7638
rs1011673	1	195913431	0.9911
rs1011702	1	90189774	0.3877
rs1011726	1	190920467	0.07337
rs1011727	1	190920831	0.07349
rs1011731	1	172346548	0.259
rs1011797	2	44757217	0.8683
rs1011798	2	44756988	0.5743
rs1011808	1	175133242	0.6171
rs1011809	1	42898577	0.3828
rs1011810	1	42898633	0.3283
rs1011828	1	104826516	0.7661
rs1011847	1	114535474	0.49
rs1011848	1	162570375	0.2413
rs1011878	1	228741056	0.514
rs1011879	1	228741343	0.5146
rs1011883	1	107441745	0.9508
rs1011892	1	81467865	0.4291
rs1011893	1	81467586	0.3817
rs1011903	1	94143719	0.4824
rs1011904	1	94143566	0.4801
rs1011913	1	244309952	0.9427
rs1011968	2	12143402	0.4275
rs1011978	1	217496513	0.006576
rs1011994	1	5985072	0.07179
rs1012066	1	178964604	0.38
rs1012069	1	92188654	0.5383
rs10120771	1	223737439	0.1085
rs1012096	1	100196661	0.007922
rs1012097	1	100196610	0.3735
rs1012098	2	26386946	0.5137
rs1012113	1	242043241	0.1502
rs1012120	1	43606731	0.8205
rs1012125	1	44277099	0.06555
rs1012163	2	56893778	0.5215
rs1012182	1	174911406	0.5935
rs1012183	1	42907041	0.7354
rs1012223	2	60664655	0.2746
rs1012281	1	103427407	0.9365
rs1012282	1	103427381	0.239
rs1012283	1	103427145	0.1836
rs1012304	2	40985166	0.8514
rs1012311	2	40475022	0.6106
rs1012341	2	45667098	0.8645
rs101235	1	228586250	0.08827
rs1012455	1	80739543	0.988
rs1012466	1	175109884	0.7184
rs1012467	1	175109500	0.7806
rs1012477	1	7858135	0.4159
rs10125	1	167758651	0.532
rs1012507	1	173219471	0.7557
rs1012545	2	58827428	0.132
rs1012561	2	59648993	0.4549
rs1012566	2	11983283	0.9404
rs1012570	2	59691884	0.8672
rs1012580	2	10807748	0.1178
rs1012585	2	60671557	0.2578
rs1012603	2	55274531	0.04237
rs1012619	2	40988880	0.9942
rs1012623	1	170912898	0.5975
rs1012668	2	36874250	0.8157
rs1012689	2	39549387	0.8737
rs1012707	2	17055390	0.6758
rs1012708	2	17055086	0.4031
rs10127438	1	62560928	0.2548
rs10127446	1	210006086	0.5679
rs10127447	1	246281586	0.6131
rs10127448	1	45187511	0.8793
rs10127452	1	149259728	0.8206
rs10127453	1	100713580	0.6395
rs10127455	1	15651419	0.931
rs10127456	1	15653872	0.9517
rs10127458	1	100713760	0.6053
rs10127459	1	213116929	0.4189
rs10127460	1	235009099	0.6882
rs10127464	1	205433253	0.5415
rs10127469	1	187827606	0.5227
rs10127471	1	145671775	0.56
rs10127479	1	39113518	0.8081
rs10127480	1	216844423	0.9218
rs10127481	1	239320614	0.259
rs10127484	1	153900980	0.2713
rs10127488	1	87505590	0.7139
rs10127489	1	67050014	0.7376
rs10127492	1	30463072	0.03356
rs10127494	1	83730563	0.4765
rs10127495	1	173148671	0.9742
rs10127496	1	67050136	0.4082
rs10127497	1	67050144	0.6757
rs10127507	1	152608562	0.09658
rs10127508	1	166513808	0.6016
rs10127510	1	100713877	0.604
rs10127511	1	171478174	0.991
rs10127512	1	212941578	0.04501
rs10127514	1	62556683	0.9656
rs10127516	1	95560277	0.6686
rs10127518	1	116459331	0.6167
rs10127519	1	95131929	0.8581
rs10127520	1	87125197	0.8023
rs10127521	1	215297055	0.3832
rs10127524	1	188363324	0.9323
rs10127527	1	64704757	0.6378
rs10127528	1	64704763	0.152
rs10127531	1	51199193	0.8777
rs10127532	1	164931122	0.3546
rs10127533	1	243006696	0.4549
rs10127534	1	210148017	0.1564
rs10127537	1	58789870	0.2301
rs10127539	1	110620117	0.2351
rs10127540	1	185685544	0.2114
rs10127543	1	25279116	0.02915
rs10127544	1	28621516	0.3898
rs10127548	1	83796651	0.4204
rs10127554	1	103618563	0.08274
rs10127558	1	101796616	0.335
rs10127561	1	64046234	0.6593
rs10127563	1	224982469	0.667
rs10127575	1	18274304	0.7301
rs10127576	1	4518144	0.963
rs10127582	1	152608787	0.1026
rs10127584	1	45187539	0.4531
rs10127585	1	53200108	0.5727
rs10127586	1	85318919	0.2414
rs10127588	1	107778968	0.9707
rs10127589	1	234893650	0.6545
rs10127592	1	214328928	0.3282
rs10127597	1	103619058	0.08326
rs10127599	1	110621877	0.04802
rs10127600	1	166536244	0.2262
rs10127604	1	209812279	0.4234
rs10127611	1	215298789	0.3832
rs10127613	1	212943843	0.02975
rs10127614	1	99549670	0.822
rs10127616	1	99549841	0.3187
rs10127618	1	210006049	0.5532
rs10127619	1	45187569	0.9472
rs10127620	1	104791281	0.5266
rs10127622	1	151468060	0.9421
rs10127624	1	100713783	0.6053
rs10127625	1	166513841	0.5977
rs10127631	1	220402168	0.9347
rs10127633	1	79427650	0.5383
rs10127637	1	229788407	0.8942
rs10127638	1	227272546	0.342
rs10127642	1	99549830	0.3186
rs10127643	1	10556386	0.1873
rs10127646	1	198109415	0.9423
rs10127647	1	166532319	0.967
rs10127649	1	104791306	0.5302
rs10127652	1	104791596	0.5197
rs10127653	1	44622031	0.8303
rs10127656	1	215296961	0.3413
rs10127659	1	110619665	0.04968
rs10127661	1	105196145	0.3498
rs10127662	1	17554853	0.3763
rs10127666	1	28623817	0.3725
rs10127670	1	106012521	0.1605
rs10127671	1	66670835	0.07987
rs10127677	1	198007457	0.6197
rs10127680	1	69386730	0.7018
rs10127681	1	152608912	0.07815
rs10127682	1	152608918	0.07152
rs10127684	1	152609072	0.7349
rs10127690	1	46403457	0.436
rs10127691	1	87748856	0.2204
rs10127697	1	64046190	0.6593
rs10127701	1	194886957	0.4092
rs10127703	1	212944098	0.04982
rs10127705	1	228314614	0.4907
rs10127706	1	103386807	0.1846
rs10127707	1	172789206	0.5164
rs10127708	1	62501094	0.274
rs10127709	1	62501231	0.3167
rs10127710	1	166538627	0.2345
rs10127711	1	168483806	0.301
rs10127714	1	167066609	0.817
rs10127715	1	103627745	0.08321
rs10127719	1	162156170	0.1131
rs10127720	1	96273989	0.8685
rs10127721	1	111363004	0.2977
rs10127727	1	173150964	0.5454
rs10127728	1	173151156	0.4876
rs10127731	1	65956938	0.7224
rs10127737	1	84368642	0.6915
rs10127739	1	102991113	0.8393
rs10127740	1	54702225	0.05441
rs10127744	1	96725475	0.379
rs10127745	1	167066742	0.818
rs10127746	1	96725589	0.4326
rs10127747	1	164944020	0.6142
rs10127752	1	153397055	0.655
rs10127753	1	226472591	0.8253
rs10127756	1	212943871	0.04615
rs10127757	1	21490045	0.1422
rs1012776	1	95888194	0.2702
rs10127760	1	53197797	0.7132
rs10127763	1	67651733	0.5824
rs10127767	1	203754972	0.1762
rs10127769	1	239746732	0.3619
rs10127772	1	7468361	0.5369
rs10127775	1	230295789	0.8306
rs10127776	1	226474479	0.8866
rs10127783	1	246931242	0.9951
rs10127785	1	177681155	0.9593
rs10127790	1	109891133	0.08264
rs10127791	1	167822962	0.601
rs10127793	1	99661663	0.1968
rs10127797	1	116287305	0.915
rs10127801	1	167068176	0.3801
rs10127802	1	185450904	0.2222
rs10127803	1	248476196	0.7974
rs10127810	1	170212777	0.6457
rs10127813	1	224578155	0.06994
rs10127817	1	97792410	0.8137
rs10127819	1	62556708	0.962
rs10127823	1	174041567	0.6482
rs10127830	1	34862238	0.4055
rs10127837	1	64658859	0.1883
rs10127838	1	7881780	0.6165
rs10127842	1	173893987	0.3931
rs10127843	1	173893993	0.4728
rs10127844	1	173894065	0.7009
rs10127846	1	83796614	0.3381
rs1012785	1	70107364	0.01465
rs10127851	1	213351620	0.8703
rs10127852	1	85318584	0.3262
rs1012786	1	70107565	0.01471
rs10127863	1	89344256	0.7462
rs10127867	1	170018276	0.1668
rs10127868	1	183721595	0.2861
rs10127869	1	95911332	0.4497
rs10127870	1	183721649	0.3351
rs10127873	1	103386485	0.1852
rs10127888	1	120498250	0.8699
rs10127890	1	65955178	0.874
rs10127893	1	18274532	0.6834
rs10127894	1	201944214	0.9023
rs10127896	1	18274622	0.7229
rs10127902	1	191852229	0.908
rs10127903	1	232308899	0.5885
rs10127904	1	207748107	0.6361
rs10127906	1	166530839	0.9512
rs10127919	1	39113778	0.8152
rs10127928	1	239320797	0.8921
rs10127930	1	114328921	0.1679
rs10127937	1	210005821	0.8599
rs10127938	1	176488493	0.9215
rs10127939	1	161518333	0.7679
rs10127939	1	161518333	0.4922
rs10127945	1	198176339	0.6034
rs10127946	1	218167107	0.6231
rs10127953	1	224577959	0.06567
rs10127954	1	100713707	0.6072
rs10127957	1	66310689	0.3739
rs10127958	1	95131622	0.8588
rs10127959	1	42626679	0.8753
rs10127961	1	73786469	0.464
rs10127967	1	95795037	0.9737
rs10127968	1	46925849	0.7153
rs10127969	1	170716438	0.9849
rs10127970	1	226472532	0.8309
rs10127975	1	189060765	0.4353
rs10127983	1	153923276	0.754
rs10127987	1	193512169	0.3507
rs10127988	1	110144625	0.6339
rs10127992	1	215576335	0.2692
rs10127994	1	67050005	0.7376
rs10127997	1	192609963	0.4621
rs10127999	1	166538318	0.8613
rs10128001	1	71544839	0.3964
rs10128007	1	203319739	0.4001
rs10128010	1	34309736	0.08887
rs10128013	1	64047759	0.6588
rs10128014	1	194662614	0.097
rs10128020	1	76880630	0.01341
rs10128022	1	7055326	0.1027
rs10128024	1	152608711	0.09927
rs10128028	1	7055843	0.05149
rs10128029	1	7042837	0.04685
rs10128030	1	52877130	0.1154
rs10128034	1	39144793	0.2126
rs10128035	1	198178196	0.298
rs10128037	1	198178238	0.9726
rs10128039	1	189060603	0.4299
rs10128040	1	183720044	0.3147
rs10128041	1	189060745	0.4179
rs10128043	1	62501287	0.6853
rs10128049	1	94591899	0.1292
rs10128052	1	84109270	0.9975
rs10128053	1	67047957	0.7446
rs10128055	1	182944315	0.6277
rs10128058	1	224577942	0.06566
rs10128061	1	244960678	0.3053
rs10128062	1	162477383	0.126
rs10128070	1	55006463	0.376
rs10128071	1	18274443	0.7722
rs10128072	1	65957096	0.8781
rs10128078	1	18274623	0.1826
rs10128079	1	188164562	0.1876
rs10128082	1	28621526	0.9897
rs10128085	1	155245318	0.1906
rs10128086	1	87127441	0.921
rs10128088	1	87127453	0.7486
rs10128095	1	67776571	0.465
rs10128097	1	115690127	0.217
rs1012824	1	199908954	0.3653
rs1012840	1	108658838	0.4375
rs101287	1	4420492	0.05607
rs1012871	1	63871640	0.9125
rs1012872	1	63871881	0.9112
rs1012876	1	175173206	0.3976
rs1012877	1	175173257	0.3991
rs1012884	1	33497070	0.7083
rs1013007	1	18550409	0.3108
rs1013023	1	98818791	0.3457
rs1013024	1	98819537	0.3438
rs1013025	2	68004958	0.07983
rs1013051	1	37613140	0.8607
rs1013056	1	167580508	0.09752
rs1013057	1	167580349	0.921
rs1013083	2	70099424	0.5378
rs1013138	2	55784608	0.2665
rs1013163	2	51355852	0.7871
rs1013164	2	51355911	0.9951
rs1013176	1	47972418	0.5359
rs1013187	2	41059165	0.5893
rs1013188	2	41059081	0.2774
rs1013189	2	41058863	0.1483
rs1013212	1	185378856	0.7073
rs1013219	1	177212876	0.1182
rs1013248	1	7019816	0.02158
rs1013256	2	1734324	0.9604
rs1013260	2	18381993	0.6717
rs1013287	1	83213505	0.5096
rs1013291	2	37864814	0.5103
rs1013292	2	37864141	0.2535
rs1013293	1	62570321	0.4417
rs1013344	2	60055010	0.2899
rs1013363	2	20863286	0.9611
rs1013365	2	20863970	0.1566
rs1013386	1	217566215	0.09897
rs1013399	1	77994993	0.215
rs1013468	1	99302782	0.6489
rs1013579	1	57422484	0.2748
rs1013587	1	146986473	0.1842
rs1013597	2	50154815	0.212
rs1013629	1	76513759	0.7008
rs1013630	1	76513819	0.7794
rs1013665	1	186548140	0.5821
rs1013674	2	51320931	0.9489
rs1013680	1	68083409	0.5952
rs1013722	1	7522142	0.504
rs1013747	2	46141083	0.1406
rs1013759	1	40903538	0.4418
rs1013769	1	174468208	0.615
rs1013780	1	107668456	0.1802
rs1013793	1	44207553	0.09244
rs1013810	1	98071095	0.6412
rs1013864	2	7051171	0.02958
rs1013910	1	117411383	0.6793
rs1013921	1	191597982	0.7289
rs1013936	1	199281568	0.8251
rs1013937	1	199282009	0.361
rs1013952	1	10319247	0.5459
rs1013953	1	10319459	0.5433
rs1013954	2	40208916	0.9537
rs1013955	2	40209049	0.6027
rs1013972	2	3877393	0.8748
rs1014007	2	41772554	0.7256
rs1014008	2	41772545	0.4302
rs1014037	2	9824511	0.5906
rs1014057	1	88591106	0.5508
rs1014082	2	4104151	0.07278
rs1014098	1	119458215	0.2553
rs1014119	2	62825482	0.6307
rs1014120	2	62825304	0.6227
rs1014121	2	62825303	0.6135
rs1014249	1	168901561	0.6792
rs1014274	2	49205025	0.2438
rs1014291	2	58884018	0.00459
rs1014297	1	177309944	0.6417
rs1014299	2	66919704	0.05815
rs1014314	1	113833086	0.1505
rs1014315	1	113833382	0.1832
rs1014320	1	97549997	0.02554
rs1014370	1	210356238	0.3377
rs1014394	1	179800985	0.6448
rs1014415	1	92502060	0.1474
rs1014428	2	50736207	0.725
rs1014429	2	50736379	0.1182
rs1014430	2	50736565	0.2801
rs1014454	2	45618973	0.3211
rs1014455	2	45619078	0.7513
rs1014509	2	9996156	0.873
rs1014516	1	117871130	0.6302
rs1014517	1	117871415	0.01736
rs1014524	1	217116967	0.5266
rs1014554	1	175133626	0.08439
rs1014555	1	175134249	0.06999
rs1014584	2	37017526	0.6826
rs1014585	2	58944795	0.172
rs1014592	2	70953985	0.6237
rs1014605	1	201586166	0.5369
rs1014647	1	244249034	0.2693
rs1014650	1	160405133	0.5276
rs1014667	2	50748755	0.7529
rs1014670	1	239873910	0.4334
rs1014671	1	239873996	0.6752
rs1014688	2	51125560	0.204
rs1014689	2	51125474	0.2039
rs1014712	1	176820150	0.184
rs1014715	2	41495072	0.9067
rs1014716	2	41494735	0.6903
rs1014717	2	53531224	0.7538
rs1014718	1	176802974	0.3246
rs1014719	1	176802766	0.04446
rs1014722	1	54380172	0.2125
rs1014778	1	67124736	0.7228
rs1014817	1	209523664	0.496
rs1014818	1	204671283	0.7295
rs1014826	1	214082839	0.6099
rs1014858	1	66903327	0.4289
rs1014882	1	70111182	0.01369
rs1014919	1	102013609	0.26
rs1014927	1	79749197	0.01266
rs1014928	1	172443472	0.7655
rs1014929	1	172443485	0.7657
rs1014930	1	172443520	0.7483
rs1014965	1	169366076	0.559
rs1014977	1	168457111	0.8913
rs1014978	1	168456819	0.9656
rs1014985	1	22499255	0.04606
rs1014986	1	22499222	0.03259
rs1014987	1	22498824	0.3931
rs1014988	1	1680219	0.506
rs1015000	1	168626499	0.2986
rs1015001	1	168626707	0.3307
rs1015002	1	168626853	0.1083
rs1015008	1	171808746	0.6379
rs1015009	1	171808654	0.4207
rs1015010	1	171808551	0.4224
rs1015036	2	32902085	0.5979
rs1015071	1	7243927	0.4778
rs1015072	1	7244214	0.4065
rs1015082	1	17529311	0.6676
rs1015085	1	51260668	0.9294
rs1015091	1	41518041	0.9773
rs1015099	1	31500659	0.5567
rs1015100	1	232007196	0.2445
rs1015101	1	232007694	0.6865
rs1015135	1	242592118	0.1175
rs1015144	1	201738353	0.9935
rs1015160	1	91558731	0.4285
rs1015189	2	70883605	0.2641
rs1015190	2	70883888	0.4636
rs1015191	2	51654696	0.2682
rs1015192	2	51654878	0.9644
rs1015212	1	98719006	0.5092
rs1015229	2	6351532	0.9331
rs1015230	2	6351862	0.936
rs1015235	1	147043542	0.2522
rs1015244	1	215370570	0.7317
rs1015266	1	34293848	0.4195
rs1015275	1	218670141	0.819
rs10153531	2	3589803	0.4352
rs10153534	2	47852288	0.3839
rs10153542	2	58578233	0.4047
rs10153547	2	41191900	0.5355
rs10153551	2	55163405	0.3579
rs10153560	2	25961583	0.6599
rs10153564	2	17038543	0.6069
rs10153571	2	851480	0.6079
rs10153574	2	14003357	0.6352
rs10153575	2	9437104	0.6451
rs10153576	2	9437151	0.9519
rs10153583	2	54699293	0.5783
rs10153604	2	71736335	0.1572
rs10153610	2	14402175	0.5313
rs10153619	2	51225946	0.2738
rs10153622	2	45332328	0.1412
rs10153623	2	68390910	0.2156
rs10153624	2	33568318	0.2726
rs10153630	2	16528555	0.7194
rs10153642	2	853187	0.6807
rs10153656	2	1836815	0.6639
rs10153658	2	17038350	0.6098
rs10153659	2	31543124	0.6548
rs10153662	2	40463386	0.9573
rs10153663	2	35792992	0.5988
rs10153665	2	39500067	0.5789
rs10153668	2	851486	0.5481
rs10153670	2	34233837	0.3702
rs10153673	2	34234032	0.9056
rs10153674	2	47400958	0.8807
rs10153675	2	65649580	0.1407
rs10153678	2	24268142	0.3236
rs10153679	2	48291582	0.9473
rs10153681	2	68029443	0.05335
rs10153682	2	44841098	0.9406
rs10153685	2	42306071	0.8455
rs10153686	2	42306258	0.9063
rs10153687	2	47823258	0.4763
rs10153697	2	31153846	0.666
rs10153698	2	47854033	0.1261
rs1015370	1	14125210	0.5459
rs10153704	2	54699421	0.7159
rs10153714	2	851493	0.2646
rs10153716	2	63007059	0.6182
rs10153717	2	20173255	0.06865
rs10153718	2	44842795	0.902
rs10153721	2	36419826	0.2758
rs10153723	2	853278	0.6407
rs10153727	2	18283738	0.9021
rs10153729	2	15731859	0.8142
rs10153732	2	38097824	0.2337
rs10153736	2	32936376	0.02811
rs10153741	2	1396939	0.3451
rs10153751	2	30962675	0.9785
rs10153761	2	39262068	0.3542
rs10153764	2	57551838	0.7885
rs10153772	2	10158199	0.6719
rs10153773	2	48566031	0.09619
rs10153776	2	6239216	0.3732
rs10153779	2	58578234	0.688
rs1015378	2	19775396	0.4811
rs10153782	2	15808765	0.3847
rs10153783	2	3585059	0.8196
rs10153785	2	55163335	0.3869
rs10153786	2	40465353	0.7712
rs10153791	2	50488073	0.278
rs10153796	2	619641	0.9989
rs10153797	2	619653	0.5979
rs10153799	2	57780042	0.2283
rs10153802	2	55144454	0.5835
rs10153807	2	13627989	0.03854
rs10153810	2	7048241	0.8504
rs10153816	2	2796817	0.8079
rs10153828	2	20529948	0.6282
rs10153829	2	22987660	0.1934
rs10153831	2	29582616	0.3412
rs10153832	2	14000810	0.7974
rs10153837	2	32145414	0.9098
rs10153843	2	20799270	0.6988
rs10153846	2	38097631	0.2377
rs10153849	2	3403586	0.9924
rs10153852	2	18484682	0.3255
rs10153859	2	6241968	0.8544
rs10153860	2	42722516	0.2363
rs10153868	2	18484653	0.1377
rs10153869	2	1836915	0.5365
rs10153875	2	13194645	0.07733
rs10153876	2	32011477	0.8797
rs10153877	2	62288701	0.3201
rs10153885	2	26211180	0.3921
rs10153889	2	1397415	0.3457
rs10153890	2	56876788	0.6737
rs10153891	2	40465597	0.5774
rs10153892	2	56877065	0.6406
rs10153899	2	32147967	0.8643
rs10153901	2	24304686	0.5663
rs10153902	2	35795492	0.84
rs10153903	2	23601301	0.892
rs10153907	2	51620262	0.3841
rs10153908	2	51620379	0.382
rs10153912	2	59880420	0.8689
rs10153915	2	18281948	0.9563
rs10153917	2	14003325	0.634
rs10153926	2	43189120	0.1469
rs10153933	2	30816307	0.4065
rs10153934	2	59877741	0.8664
rs10153936	2	38097399	0.5163
rs10153941	2	42304417	0.7815
rs10153948	2	2285497	0.9943
rs10153958	2	18851026	0.8909
rs1015419	1	176767452	0.6437
rs1015420	1	176767594	0.6472
rs1015552	1	91124268	0.3775
rs1015553	1	91124393	0.3809
rs1015592	2	59700640	0.5601
rs1015600	2	37068272	0.5875
rs1015656	1	208113211	0.4979
rs1015695	2	36959885	0.3907
rs1015696	2	36959860	0.7865
rs10157010	1	87057571	0.8996
rs10157011	1	15912723	0.2965
rs10157013	1	187304482	0.2543
rs10157014	1	16389288	0.1934
rs10157015	1	246183918	0.6674
rs10157017	1	247685914	0.6919
rs10157024	1	38231069	0.3668
rs10157025	1	48103092	0.6654
rs10157026	1	246163155	0.08186
rs10157029	1	52141040	0.4508
rs10157030	1	246184138	0.8766
rs10157031	1	176473320	0.2156
rs10157032	1	191888200	0.474
rs10157033	1	165330534	0.5611
rs10157034	1	33557021	0.9283
rs10157036	1	160135832	0.1445
rs10157038	1	10712465	0.212
rs10157040	1	4132955	0.2282
rs10157041	1	161397958	0.6381
rs10157045	1	14575084	0.0521
rs10157046	1	14575095	0.04938
rs10157047	1	181033697	0.4189
rs10157049	1	161398201	0.3542
rs10157053	1	117856575	0.01316
rs10157057	1	4133096	0.1976
rs10157059	1	162111885	0.3739
rs10157061	1	234424751	0.8087
rs10157062	1	70756892	0.3226
rs10157067	1	14575412	0.1401
rs10157070	1	161398477	0.3399
rs10157072	1	84151614	0.5651
rs10157075	1	84210463	0.09027
rs10157076	1	84284226	0.4981
rs10157077	1	170327162	0.7885
rs10157078	1	42891550	0.3308
rs10157083	1	58473448	0.8792
rs10157084	1	46820975	0.7251
rs10157086	1	203887354	0.4223
rs10157087	1	104697678	0.9215
rs10157089	1	248488157	0.7676
rs10157090	1	162109532	0.7526
rs10157091	1	241650163	0.7433
rs10157092	1	180981477	0.5193
rs10157095	1	102585578	0.6108
rs10157096	1	18702563	0.5225
rs10157097	1	219611695	0.9549
rs10157099	1	98883368	0.05885
rs10157100	1	79414942	0.5246
rs10157101	1	79414775	0.5397
rs10157102	1	3146191	0.9065
rs10157103	1	225988818	0.1875
rs10157105	1	240493290	0.884
rs10157106	1	87054030	0.2975
rs10157110	1	15343094	0.8078
rs10157111	1	10613344	0.1575
rs10157116	1	62332173	0.4615
rs10157117	1	31553155	0.8944
rs10157118	1	79415150	0.5387
rs10157119	1	10613497	0.1565
rs10157120	1	53210888	0.5055
rs10157121	1	237739823	0.3294
rs10157124	1	116834981	0.06821
rs10157125	1	206792996	0.6174
rs10157126	1	21973835	0.5518
rs10157130	1	97987755	0.5452
rs10157131	1	236658552	0.3518
rs10157139	1	220678528	0.2132
rs10157141	1	238528167	0.4603
rs10157142	1	6618785	0.6562
rs10157144	1	87710941	0.2992
rs10157145	1	205261963	0.3297
rs10157147	1	233870153	0.5833
rs1015715	2	12342125	0.05156
rs10157150	1	240104496	0.7889
rs10157154	1	236658917	0.09691
rs10157155	1	236658918	0.08157
rs10157158	1	161373472	0.9508
rs1015716	2	12342939	0.3803
rs10157163	1	173132965	0.9698
rs10157166	1	214484950	0.5345
rs10157168	1	40985205	0.9297
rs10157172	1	20514018	0.4418
rs10157175	1	45743108	0.8131
rs10157179	1	226230794	0.8472
rs10157181	1	40955375	0.8294
rs10157186	1	170457985	0.6802
rs10157188	1	74818556	0.1064
rs10157190	1	105458027	0.1665
rs10157191	1	168172265	0.1424
rs10157193	1	97311916	0.4234
rs10157194	1	162860472	0.3458
rs10157197	1	150250636	0.01531
rs10157198	1	74084595	0.6153
rs10157201	1	168172624	0.1174
rs10157204	1	195044130	0.156
rs10157205	1	74084664	0.7006
rs10157206	1	5356892	0.1331
rs10157207	1	29010801	0.5299
rs10157208	1	189986128	0.4292
rs10157210	1	82010446	0.4731
rs10157212	1	146540179	0.09932
rs10157219	1	247356082	0.6232
rs10157220	1	58402260	0.4228
rs10157225	1	216964401	0.8787
rs10157227	1	58402345	0.4198
rs10157229	1	81411988	0.6547
rs10157232	1	185330442	0.3993
rs10157235	1	191294064	0.9944
rs10157238	1	25208160	0.09604
rs10157240	1	119153953	0.7883
rs10157242	1	95799738	0.8271
rs10157246	1	169756203	0.146
rs10157247	1	242972041	0.9586
rs10157248	1	30819236	0.8277
rs10157251	1	102410414	0.933
rs10157252	1	102410430	0.8688
rs10157253	1	44505646	0.2675
rs10157254	1	95614566	0.001296
rs10157255	1	192294364	0.6764
rs10157257	1	17628076	0.7182
rs10157261	1	69789668	0.4278
rs10157262	1	214204409	0.3605
rs10157265	1	63093617	0.6684
rs10157266	1	169756389	0.1982
rs10157267	1	17628224	0.7614
rs10157268	1	80672241	0.963
rs10157270	1	171192584	0.4816
rs10157271	1	30819492	0.3852
rs10157272	1	87095196	0.2777
rs10157273	1	213173862	0.03342
rs10157275	1	65966503	0.9147
rs10157276	1	181035274	0.676
rs10157277	1	24625955	0.3763
rs10157279	1	161399818	0.3589
rs10157281	1	5915662	0.9914
rs10157283	1	184603461	0.6261
rs10157284	1	115475177	0.7034
rs10157285	1	111908231	0.2835
rs10157286	1	111908241	0.2829
rs10157287	1	53211131	0.7064
rs10157289	1	228549602	0.4418
rs10157291	1	217040801	0.8473
rs10157292	1	212746246	0.598
rs10157293	1	156162633	0.1884
rs10157294	1	33681190	0.4547
rs10157295	1	194037627	0.8112
rs10157297	1	190047308	0.736
rs10157301	1	152751595	0.4917
rs10157305	1	217667291	0.2379
rs10157307	1	212746524	0.02698
rs10157310	1	72412529	0.1348
rs10157311	1	198241539	0.873
rs10157314	1	80291105	0.8466
rs10157315	1	66586668	0.2423
rs10157317	1	34498008	0.4883
rs10157319	1	156157258	0.9902
rs10157320	1	79416345	0.2508
rs10157321	1	79416351	0.8431
rs10157327	1	207365101	0.3784
rs10157330	1	81696124	0.8161
rs10157331	1	66586760	0.2437
rs10157332	1	81009489	0.9645
rs10157336	1	97560451	0.5681
rs10157338	1	186899180	0.6914
rs10157342	1	82010324	0.1419
rs10157343	1	185488712	0.1724
rs10157344	1	68385911	0.6367
rs10157345	1	171995292	0.1706
rs10157346	1	119633547	0.2104
rs10157347	1	38229193	0.5175
rs10157348	1	219910557	0.3478
rs10157349	1	178915082	0.5651
rs10157351	1	20997340	0.08664
rs10157353	1	73928917	0.454
rs10157354	1	199325275	0.5252
rs10157355	1	82289544	0.4879
rs10157356	1	159463093	0.6192
rs10157357	1	75965202	0.1364
rs10157360	1	85340883	0.3954
rs10157361	1	85341029	0.3552
rs10157362	1	33105452	0.353
rs10157364	1	232377391	0.8959
rs10157369	1	84120728	0.7848
rs10157374	1	76012889	0.7344
rs10157375	1	116458439	0.471
rs10157376	1	240105914	0.803
rs10157378	1	236660586	0.4077
rs10157379	1	247605599	0.8104
rs10157380	1	196187709	0.3505
rs10157385	1	242971979	0.1859
rs10157386	1	96605671	0.8194
rs10157387	1	17394623	0.4265
rs10157388	1	188802391	0.3224
rs10157390	1	162247296	0.008468
rs10157393	1	188258443	0.1519
rs10157397	1	219484329	0.6817
rs10157398	1	169756548	0.1349
rs10157400	1	198081993	0.4126
rs10157401	1	30732871	0.5829
rs10157402	1	30732936	0.8622
rs10157403	1	30819794	0.2866
rs10157404	1	87795015	0.5741
rs10157405	1	95614838	0.001273
rs10157406	1	186947359	0.738
rs10157408	1	30733009	0.8443
rs10157410	1	186947224	0.5226
rs10157411	1	104769743	0.487
rs10157412	1	237739144	0.1923
rs10157413	1	17628152	0.6833
rs10157415	1	103648985	0.1518
rs10157419	1	232915412	0.1435
rs10157420	1	3146497	0.9164
rs10157422	1	67518534	0.1721
rs10157423	1	170328661	0.7882
rs10157425	1	92392750	0.1004
rs10157429	1	170328809	0.7882
rs10157432	1	31975698	0.2441
rs10157433	1	194639414	0.3658
rs10157436	1	194639468	0.3142
rs10157438	1	189507376	0.4658
rs10157440	1	204943701	0.07877
rs10157442	1	166471661	0.4769
rs10157443	1	153695200	0.5964
rs10157447	1	71140341	0.8918
rs10157448	1	215371856	0.7445
rs10157449	1	219613254	0.9373
rs10157456	1	90528520	0.2431
rs10157457	1	161372944	0.2612
rs10157462	1	108504137	0.9662
rs10157463	1	179015957	0.2138
rs10157464	1	46822961	0.7248
rs10157465	1	197312942	0.0946
rs10157466	1	219613417	0.9739
rs10157468	1	217616006	0.8182
rs10157469	1	97432440	0.171
rs1015747	1	103374930	0.8511
rs10157472	1	83957233	0.5751
rs10157473	1	75374482	0.5479
rs10157475	1	118310125	0.2762
rs10157477	1	166316973	0.5743
rs10157478	1	238622443	0.6193
rs10157480	1	177873333	0.5733
rs10157488	1	235814689	0.8095
rs10157489	1	161463019	0.2663
rs10157493	1	245362776	0.7315
rs10157494	1	802496	0.4349
rs10157496	1	63707729	0.01634
rs10157497	1	161463042	0.8126
rs10157499	1	10974827	0.9752
rs10157500	1	172536030	0.9314
rs10157501	1	172536034	0.6325
rs10157502	1	202065278	0.6313
rs10157503	1	171722847	0.8638
rs10157504	1	62605920	0.8259
rs10157505	1	41646672	0.2803
rs10157506	1	94889776	0.2892
rs10157507	1	5384082	0.496
rs10157508	1	104474057	0.833
rs10157510	1	171722990	0.8677
rs10157511	1	85939854	0.08889
rs10157512	1	109194895	0.08805
rs10157514	1	21724753	0.2963
rs10157518	1	170170695	0.298
rs10157519	1	172485007	0.71
rs10157520	1	152524466	0.2801
rs10157522	1	188303527	0.2655
rs10157524	1	238893977	0.9621
rs10157525	1	30819446	0.3896
rs10157527	1	159737984	0.2383
rs10157528	1	234424783	0.7158
rs10157529	1	218263870	0.3425
rs10157530	1	28888381	0.9098
rs10157532	1	64598466	0.5604
rs10157536	1	28888441	0.2861
rs10157539	1	188303651	0.2566
rs10157544	1	28446388	0.6627
rs10157546	1	188303722	0.2689
rs10157552	1	219911743	0.8376
rs10157553	1	91457611	0.3801
rs10157555	1	156771852	0.1317
rs10157561	1	195045675	0.1575
rs10157565	1	187273778	0.2262
rs10157569	1	206801947	0.2978
rs10157570	1	3363589	0.5314
rs10157571	1	209092473	0.1231
rs10157572	1	193887724	0.5256
[truncated: 974,438+ more rows]

## Sheet: 860176 M6A-SNPs
R	rmid	chromosome	position	gene	genetype	generegion	confidencelevel	modificationfunction
rs10000	RMVar_ID_699891	chr7	5973520	PMS2	Protein coding	CDS	MeRIP-seq:(Medium)	Functional Loss
rs1000000471	RMVar_ID_320571	chr7	135395747	CNOT4	Protein coding	CDS	m6A-Label-seq&DART-seq&miCLIP:(High)	Functional Loss
rs1000001244	RMVar_ID_418526	chr19	3053304	TLE5	Protein coding	exon	miCLIP:(High)	Functional Loss
rs1000001259	RMVar_ID_929176	chr12	2742675	LINC02371	lincRNA	exon	Prediction:(Low)	Functional Loss
rs1000001946	RMVar_ID_1116501	chr19	32832845	AC008805.2	lincRNA	exon	Prediction:(Low)	Functional Gain
rs1000003981	RMVar_ID_165234	chr11	67868936	ENPP7P7	Pseudogene	intron	MeRIP-seq:(Medium)	Functional Loss
rs1000004064	RMVar_ID_324889	chr14	65102517	MAX	Protein coding	5'UTR	m6ACE-seq:(High)	Functional Loss
rs1000004086	RMVar_ID_894435	chr11	2655440	KCNQ1OT1	lincRNA	exon	Prediction:(Low)	Functional Loss
rs1000005248	RMVar_ID_938637	chr12	113010511	OAS2	Protein coding	3'UTR	Prediction:(Low)	Functional Gain
rs1000005655	RMVar_ID_471482	chr1	235999483	NID1	Protein coding	intron	m6A-Label-seq:(High)	Functional Loss
rs1000006148	RMVar_ID_158743	chr11	61796864	FADS2,FEN1	Protein coding,Protein coding	intron,3'UTR	DART-seq:(High)	Functional Loss
rs1000006152	RMVar_ID_165155	chr11	67627057	lnc-NDUFV1-4	lincRNA	exon	MeRIP-seq:(Medium)	Functional Loss
rs1000007245	RMVar_ID_334839	chr16	3536667	-	Other	Unknown	MeRIP-seq:(Medium)	Functional Loss
rs1000007371	RMVar_ID_1025008	chr16	15032358	PDXDC1	Protein coding	intron	Prediction:(Low)	Functional Loss
rs1000007667	RMVar_ID_1190402	chr1	46665753	ATPAF1	Protein coding	intron	Prediction:(Low)	Functional Gain
rs1000007932	RMVar_ID_180717	chr6	11218139	NEDD9	Protein coding	intron	MeRIP-seq:(Medium)	Functional Loss
rs1000009633	RMVar_ID_248764	chr7	129756538	RF00017-4495	SRP RNA	intron	MeRIP-seq:(Medium)	Functional Loss
rs1000012325	RMVar_ID_675192	chr17	4945836	PFN1	Protein coding	3'UTR	DART-seq:(High)	Functional Loss
rs1000014569	RMVar_ID_507630	chr12	64716566	GNS	Protein coding	3'UTR	miCLIP:(High)	Functional Loss
rs1000015216	RMVar_ID_989416	chr14	103344763	EIF5	Protein coding	3'UTR	Prediction:(Low)	Functional Gain
rs1000015382	RMVar_ID_979377	chr14	61279921	TMEM30B	Protein coding	3'UTR	Prediction:(Low)	Functional Gain
rs1000015681	RMVar_ID_980327	chr14	64748657	SPTB	Protein coding	3'UTR	Prediction:(Low)	Functional Loss
rs1000015938	RMVar_ID_1120819	chr19	38936851	AC011455.2,ERVK9-11	Protein coding,lincRNA	intron,exon	Prediction:(Low)	Functional Gain
rs1000016430	RMVar_ID_224424	chr13	110512903	-	Other	Unknown	MeRIP-seq:(Medium)	Functional Loss
rs1000016528	RMVar_ID_703799	chr10	44994274	RASSF4	Protein coding	exon	MeRIP-seq&m6A-Seal-seq:(Medium)	Functional Loss
rs1000017680	RMVar_ID_1151929	chr1	150268282	C1orf54	Protein coding	5'UTR	Prediction:(Low)	Functional Loss
rs1000019180	RMVar_ID_450419	chr19	37831382	AC016582.3	Pseudogene	exon	MeRIP-seq:(Medium)	Functional Loss
rs1000019274	RMVar_ID_630874	chr17	79785429	-	Other	Unknown	MeRIP-seq:(Medium)	Functional Loss
rs1000019844	RMVar_ID_270616	chr1	7469308	-	Other	Unknown	MeRIP-seq:(Medium)	Functional Loss
rs1000021233	RMVar_ID_627868	chr17	75167961	JPT1,SUMO2	Protein coding,Protein coding	intron,3'UTR	MeRIP-seq:(Medium)	Functional Loss
rs1000022698	RMVar_ID_269102	chr1	2295739	SKI	Protein coding	intron	MeRIP-seq:(Medium)	Functional Loss
rs1000023990	RMVar_ID_1074187	chr17	60810452	BCAS3,KRT18P61	Protein coding,Pseudogene	intron,exon	Prediction:(Low)	Functional Loss
rs1000029638	RMVar_ID_548923	chr16	69684046	L13304-001	scRNA	intron	m6A-Label-seq:(High)	Functional Loss
rs1000033074	RMVar_ID_495915	chr1	32681044	RBBP4	Protein coding	3'UTR	DART-seq:(High)	Functional Loss
rs1000033144	RMVar_ID_596498	chr2	226785984	-	Other	Unknown	MeRIP-seq:(Medium)	Functional Loss
rs1000033580	RMVar_ID_678613	chr17	10729952	TMEM220-AS1,AC015908.7	lincRNA,lincRNA	intron,intron	MeRIP-seq:(Medium)	Functional Loss
rs1000034067	RMVar_ID_543192	chr12	121823276	SETD1B	Protein coding	CDS	MeRIP-seq:(Medium)	Functional Loss
rs1000034228	RMVar_ID_671839	chr2	74892881	HK2	Protein coding	3'UTR	DART-seq:(High)	Functional Loss
rs1000037960	RMVar_ID_228558	chr5	177614964	lnc-FAM153A-3	lincRNA	intron	miCLIP:(High)	Functional Loss
rs1000040292	RMVar_ID_509501	chr3	196238611	PCYT1A	Protein coding	intron	miCLIP:(High)	Functional Loss
rs1000042038	RMVar_ID_219935	chr21	43738697	-	Other	Unknown	MeRIP-seq:(Medium)	Functional Loss
rs1000043278	RMVar_ID_183988	chr22	45184721	LOC105373064-001	lincRNA	intron	MeRIP-seq:(Medium)	Functional Loss
rs1000044703	RMVar_ID_466905	chrX	40051954	BCOR	Protein coding	intron	DART-seq:(High)	Functional Loss
rs1000044991	RMVar_ID_607037	chrX	57089006	-	Other	Unknown	MeRIP-seq:(Medium)	Functional Loss
rs1000045139	RMVar_ID_217749	chr15	42775420	TTBK2	Protein coding	CDS	miCLIP:(High)	Functional Loss
rs1000047510	RMVar_ID_1132858	chr19	53011839	AC010328.1	lincRNA	exon	Prediction:(Low)	Functional Loss
rs1000047771	RMVar_ID_279979	chr10	123056772	ACADSB	Protein coding	3'UTR	MeRIP-seq:(Medium)	Functional Loss
rs1000048536	RMVar_ID_907702	chr11	131981434	AP000844.1	lincRNA	exon	Prediction:(Low)	Functional Gain
rs1000050363	RMVar_ID_1072103	chr17	51337525	LINC02073	lincRNA	exon	Prediction:(Low)	Functional Gain
rs1000051805	RMVar_ID_648325	chr3	42915323	KRBOX1,AC092042.3,ZNF662	Protein coding,Protein coding,Protein coding	intron,intron,CDS	MeRIP-seq:(Medium)	Functional Loss
rs1000052388	RMVar_ID_156104	chr5	917824	RF00017-4484	SRP RNA	intron	MeRIP-seq:(Medium)	Functional Loss
rs1000053260	RMVar_ID_250395	chr18	29688897	-	Other	Unknown	m6A-Label-seq:(High)	Functional Loss
rs1000053637	RMVar_ID_283610	chr15	25862227	ATP10A	Protein coding	intron	MeRIP-seq:(Medium)	Functional Loss
rs1000053708	RMVar_ID_512340	chr7	27188643	HOXA11-AS	lincRNA	exon	MeRIP-seq:(Medium)	Functional Loss
rs1000059844	RMVar_ID_309616	chr19	57445261	AC004076.1	Protein coding	intron	MeRIP-seq:(Medium)	Functional Loss
rs1000061108	RMVar_ID_419703	chr19	4172721	CREB3L3	Protein coding	3'UTR	MeRIP-seq:(Medium)	Functional Loss
rs1000061515	RMVar_ID_323411	chr14	60110470	PCNX4	Protein coding	intron	MeRIP-seq:(Medium)	Functional Loss
rs1000062098	RMVar_ID_1113223	chr19	18928989	DDX49	Protein coding	3'UTR	Prediction:(Low)	Functional Gain
rs1000063619	RMVar_ID_726524	chr17	38919846	AC006441.3	lincRNA	intron	MeRIP-seq:(Medium)	Functional Loss
rs1000063683	RMVar_ID_1082270	chr17	80200882	AC087741.1	lincRNA	exon	Prediction:(Low)	Functional Loss
rs1000063978	RMVar_ID_560054	chr1	159835694	SLAMF8	Protein coding	3'UTR	MeRIP-seq:(Medium)	Functional Loss
rs1000065487	RMVar_ID_736506	chr5	137809409	NPY6R	Pseudogene	exon	MeRIP-seq:(Medium)	Functional Loss
rs1000068380	RMVar_ID_219036	chr21	41277878	BACE2	Protein coding	3'UTR	MeRIP-seq:(Medium)	Functional Loss
rs1000068714	RMVar_ID_492746	chr7	64708542	ZNF107	Protein coding	CDS	miCLIP:(High)	Functional Loss
rs1000069484	RMVar_ID_397305	chr11	72292962	CLPB	Protein coding	3'UTR	miCLIP:(High)	Functional Loss
rs1000070037	RMVar_ID_960999	chr13	30156786	LINC00384	lincRNA	exon	Prediction:(Low)	Functional Gain
rs1000070763	RMVar_ID_235082	chr1	23959617	PNRC2	Protein coding	intron	MeRIP-seq:(Medium)	Functional Loss
rs1000071321	RMVar_ID_448965	chr19	35996283	SDHAF1	Protein coding	3'UTR	miCLIP:(High)	Functional Loss
rs1000071424	RMVar_ID_338232	chr16	12569662	AC010333.2	lincRNA	intron	MeRIP-seq:(Medium)	Functional Loss
rs1000073352	RMVar_ID_1139591	chr1	1325497	CPTP	Protein coding	intron	Prediction:(Low)	Functional Loss
rs1000073684	RMVar_ID_607193	chrX	57631707	-	Other	Unknown	MeRIP-seq:(Medium)	Functional Loss
rs1000074185	RMVar_ID_575095	chr21	33524131	GART	Protein coding	intron	DART-seq:(High)	Functional Loss
rs1000074476	RMVar_ID_996611	chr15	41579278	TYRO3	Protein coding	3'UTR	Prediction:(Low)	Functional Loss
rs1000079049	RMVar_ID_543403	chr12	122142820	-	Other	Unknown	MeRIP-seq:(Medium)	Functional Loss
rs10000793	RMVar_ID_348318	chr4	27574865	-	Other	Unknown	m6A-Label-seq:(High)	Functional Loss
rs1000079468	RMVar_ID_1193729	chr1	63438272	ALG6	Protein coding	3'UTR	Prediction:(Low)	Functional Gain
rs1000082088	RMVar_ID_562736	chr9	136724283	DIPK1B	Protein coding	3'UTR	m6A-Seal-seq:(Medium)	Functional Loss
rs1000086738	RMVar_ID_413503	chr10	102329670	GBF1	Protein coding	intron	m6A-Label-seq:(High)	Functional Loss
rs1000087779	RMVar_ID_585107	chr15	64171251	CSNK1G1	Protein coding	3'UTR	MeRIP-seq:(Medium)	Functional Loss
rs1000088616	RMVar_ID_329146	chr16	515778	RAB11FIP3	Protein coding	intron	MeRIP-seq:(Medium)	Functional Loss
rs1000090245	RMVar_ID_695903	chrX	107713646	TSC22D3	Protein coding	3'UTR	DART-seq:(High)	Functional Loss
rs1000091083	RMVar_ID_497759	chr1	37547037	SNIP1	Protein coding	intron	MeRIP-seq:(Medium)	Functional Loss
rs1000093231	RMVar_ID_1124429	chr19	43507701	ETHE1	Protein coding	intron	Prediction:(Low)	Functional Gain
rs1000096086	RMVar_ID_1063457	chr17	38714429	MLLT6	Protein coding	intron	Prediction:(Low)	Functional Loss
rs1000097059	RMVar_ID_723915	chr17	30768911	SUZ12P1	Pseudogene	intron	MeRIP-seq:(Medium)	Functional Loss
rs1000097068	RMVar_ID_419743	chr19	4237334	EBI3	Protein coding	3'UTR	MeRIP-seq:(Medium)	Functional Loss
rs1000098226	RMVar_ID_987683	chr14	96744207	LINC02299	lincRNA	exon	Prediction:(Low)	Functional Loss
rs1000099087	RMVar_ID_650784	chr15	49424130	FAM227B	Protein coding	intron	MeRIP-seq:(Medium)	Functional Loss
rs1000100795	RMVar_ID_195228	chr2	189441545	WDR75	Protein coding	CDS	MeRIP-seq:(Medium)	Functional Loss
rs1000101374	RMVar_ID_488066	chr3	57572124	ARF4	Protein coding	3'UTR	DART-seq&m6A-REF-seq:(High)	Functional Loss
rs1000103820	RMVar_ID_1038968	chr16	69465036	AC026464.2,CYB5B	lincRNA,Protein coding	exon,3'UTR	Prediction:(Low)	Functional Gain
rs1000104029	RMVar_ID_211728	chr6	118894155	ASF1A	Protein coding	5'UTR	MeRIP-seq:(Medium)	Functional Loss
rs1000105029	RMVar_ID_1128916	chr19	49001540	RUVBL2	Protein coding	intron	Prediction:(Low)	Functional Loss
rs1000105658	RMVar_ID_1177623	chr1	212967637	VASH2	Protein coding	intron	Prediction:(Low)	Functional Loss
rs1000106668	RMVar_ID_316571	chr2	95214871	-	Other	Unknown	MeRIP-seq:(Medium)	Functional Loss
rs1000106689	RMVar_ID_988792	chr14	101559465	DIO3OS	lincRNA	intron	Prediction:(Low)	Functional Loss
rs1000107178	RMVar_ID_642285	chr9	5968770	KIAA2026	Protein coding	CDS	miCLIP:(High)	Functional Loss
rs1000107909	RMVar_ID_382463	chr5	73580753	UTP15	Protein coding	3'UTR	MeRIP-seq:(Medium)	Functional Loss
rs1000108280	RMVar_ID_731590	chr13	102840565	-	Other	Unknown	MeRIP-seq:(Medium)	Functional Loss
rs1000109268	RMVar_ID_984756	chr14	85562859	FLRT2	Protein coding	intron	Prediction:(Low)	Functional Gain
rs1000109684	RMVar_ID_745869	chr7	55472798	-	Other	Unknown	MeRIP-seq:(Medium)	Functional Loss
rs1000109953	RMVar_ID_1018198	chr16	1435213	CCDC154	Protein coding	intron	Prediction:(Low)	Functional Gain
rs1000111375	RMVar_ID_1106668	chr19	11104255	LDLR	Protein coding	intron	Prediction:(Low)	Functional Loss
rs1000112235	RMVar_ID_901215	chr11	18864458	MRGPRX7P	Pseudogene	exon	Prediction:(Low)	Functional Gain
rs1000112813	RMVar_ID_371589	chr1	207883283	CD34	Protein coding	3'UTR	MeRIP-seq:(Medium)	Functional Loss
rs1000112917	RMVar_ID_221976	chr21	46267463	-	Other	Unknown	MeRIP-seq:(Medium)	Functional Loss
rs1000114404	RMVar_ID_1006380	chr15	73321708	HCN4	Protein coding	3'UTR	Prediction:(Low)	Functional Loss
rs1000116037	RMVar_ID_986330	chr14	93185025	AL110118.2,TMEM251	Protein coding,Protein coding	5'UTR,5'UTR	Prediction:(Low)	Functional Loss
rs1000116504	RMVar_ID_344104	chr4	86701541	PTPN13	Protein coding	CDS	miCLIP:(High)	Functional Loss
rs1000117540	RMVar_ID_704258	chr15	75648477	SNX33	Protein coding	5'UTR	miCLIP:(High)	Functional Loss
rs1000119040	RMVar_ID_976196	chr14	37506891	MIPOL1	Protein coding	intron	Prediction:(Low)	Functional Gain
rs1000121400	RMVar_ID_894156	chr11	2619081	KCNQ1OT1	lincRNA	exon	Prediction:(Low)	Functional Gain
rs1000122889	RMVar_ID_544441	chr12	123425863	-	Other	Unknown	m6A-Label-seq:(High)	Functional Loss
rs1000125983	RMVar_ID_321821	chr7	141705483	WEE2-AS1	lincRNA	exon	MeRIP-seq:(Medium)	Functional Loss
rs1000126254	RMVar_ID_323946	chr14	61695701	HIF1A	Protein coding	exon	miCLIP:(High)	Functional Loss
rs1000129377	RMVar_ID_406831	chr16	88569496	ZC3H18-AS1,lnc-CYBA-4,piR-37138	lincRNA,lincRNA,piRNA	exon,exon,exon	MeRIP-seq:(Medium)	Functional Loss
rs1000129573	RMVar_ID_394099	chr20	3046214	MRPS26	Protein coding	CDS	miCLIP:(High)	Functional Loss
rs1000130386	RMVar_ID_444827	chr20	63658296	RTEL1	Protein coding	5'UTR	m6A-Label-seq:(High)	Functional Loss
rs1000132546	RMVar_ID_897043	chr11	7783824	AC044810.1	Pseudogene	exon	Prediction:(Low)	Functional Gain
rs1000134421	RMVar_ID_562727	chr9	136723992	SNHG7	lincRNA	exon	MeRIP-seq:(Medium)	Functional Loss
rs1000136126	RMVar_ID_665359	chr10	76758792	-	Other	Unknown	miCLIP:(High)	Functional Loss
rs1000136825	RMVar_ID_965494	chr13	62406166	SQSTM1P1	Pseudogene	exon	Prediction:(Low)	Functional Loss
rs1000138041	RMVar_ID_176914	chr9	16766004	BNC2	Protein coding	intron	m6A-Label-seq:(High)	Functional Loss
rs1000138946	RMVar_ID_185389	chr22	50152680	-	Other	Unknown	MeRIP-seq:(Medium)	Functional Loss
rs1000141657	RMVar_ID_263510	chr16	22075707	MOSMO	Protein coding	stop codon	miCLIP:(High)	Functional Loss
rs1000141944	RMVar_ID_1111185	chr19	16574270	AC008764.8	lincRNA	exon	Prediction:(Low)	Functional Loss
rs1000142626	RMVar_ID_1087148	chr18	10740779	PIEZO2	Protein coding	intron	Prediction:(Low)	Functional Loss
rs1000145322	RMVar_ID_437342	chr5	154815052	-	Other	Unknown	MeRIP-seq:(Medium)	Functional Loss
rs1000146544	RMVar_ID_445935	chr11	102230318	AP000942.2	lincRNA	intron	MeRIP-seq:(Medium)	Functional Loss
rs1000146588	RMVar_ID_587625	chr15	72474546	ARIH1	Protein coding	5'UTR	MeRIP-seq:(Medium)	Functional Loss
rs1000146903	RMVar_ID_337274	chr16	9111614	C16orf72,AC087190.3	Protein coding,lincRNA	intron,exon	MeRIP-seq:(Medium)	Functional Loss
rs1000147584	RMVar_ID_270356	chr1	6532698	-	Other	Unknown	MeRIP-seq:(Medium)	Functional Loss
rs1000148116	RMVar_ID_454566	chr19	44032739	-	Other	Unknown	MeRIP-seq:(Medium)	Functional Loss
rs1000149491	RMVar_ID_1022340	chr16	4686539	MGRN1	Protein coding	3'UTR	Prediction:(Low)	Functional Loss
rs1000150698	RMVar_ID_400989	chr10	69401343	HK1	Protein coding	3'UTR	DART-seq:(High)	Functional Loss
rs1000152283	RMVar_ID_548679	chr16	69324406	COG8	Protein coding	intron	MeRIP-seq:(Medium)	Functional Loss
rs1000152551	RMVar_ID_579786	chr7	30424824	AC006027.1	lincRNA	exon	MeRIP-seq:(Medium)	Functional Loss
rs1000154537	RMVar_ID_936121	chr12	11891216	ETV6	Protein coding	3'UTR	Prediction:(Low)	Functional Gain
rs1000156048	RMVar_ID_229389	chr5	179733399	MAML1	Protein coding	CDS	DART-seq:(High)	Functional Loss
rs1000157084	RMVar_ID_561284	chr1	162576778	UAP1	Protein coding	CDS	MeRIP-seq:(Medium)	Functional Loss
rs1000157211	RMVar_ID_400618	chr10	68690891	TET1	Protein coding	CDS	miCLIP:(High)	Functional Loss
rs10001580	RMVar_ID_153650	chr4	37850236	PGM2	Protein coding	CDS	DART-seq:(High)	Functional Loss
rs1000158184	RMVar_ID_416277	chr19	1359131	PWWP3A	Protein coding	intron	MeRIP-seq:(Medium)	Functional Loss
rs1000158810	RMVar_ID_287277	chr6	28390934	-	Other	Unknown	MeRIP-seq:(Medium)	Functional Loss
rs1000162978	RMVar_ID_549115	chr16	69756985	AC092115.2	Pseudogene	exon	MeRIP-seq:(Medium)	Functional Loss
rs1000164235	RMVar_ID_922241	chr11	70486622	SHANK2	Protein coding	CDS	Prediction:(Low)	Functional Loss
rs1000165289	RMVar_ID_448896	chr19	35937429	RF00017-1166	SRP RNA	intron	MeRIP-seq:(Medium)	Functional Loss
rs1000166111	RMVar_ID_668181	chr2	62730703	EHBP1	Protein coding	intron	MeRIP-seq:(Medium)	Functional Loss
rs1000166465	RMVar_ID_1133742	chr19	54201824	RPS9	Protein coding	intron	Prediction:(Low)	Functional Gain
rs1000168744	RMVar_ID_973010	chr14	23273945	HOMEZ	Protein coding	3'UTR	Prediction:(Low)	Functional Loss
rs1000169149	RMVar_ID_334655	chr16	3404516	AC025283.2,ZNF174	Protein coding,Protein coding	CDS,CDS	MeRIP-seq:(Medium)	Functional Loss
rs1000171729	RMVar_ID_490072	chr10	112376257	ACSL5	Protein coding	intron	MeRIP-seq:(Medium)	Functional Loss
rs1000173812	RMVar_ID_216505	chr15	41298293	OIP5-AS1,AC087721.2	lincRNA,Protein coding	exon,intron	m6A-REF-seq&miCLIP:(High)	Functional Loss
rs1000176107	RMVar_ID_225732	chr13	113956176	-	Other	Unknown	MeRIP-seq:(Medium)	Functional Loss
rs1000178720	RMVar_ID_561857	chr9	135918249	-	Other	Unknown	miCLIP:(High)	Functional Loss
rs1000178855	RMVar_ID_911797	chr11	45847178	CRY2	Protein coding	5'UTR	Prediction:(Low)	Functional Gain
rs1000180487	RMVar_ID_459807	chr16	31404541	-	Other	Unknown	MeRIP-seq&m6A-Seal-seq:(Medium)	Functional Loss
rs1000180986	RMVar_ID_289648	chr9	114054321	ZNF618	Protein coding	3'UTR	MeRIP-seq:(Medium)	Functional Loss
rs1000184337	RMVar_ID_192136	chr11	46927750	-	Other	Unknown	MeRIP-seq:(Medium)	Functional Loss
rs1000187063	RMVar_ID_287418	chr6	28757379	-	Other	Unknown	miCLIP:(High)	Functional Loss
rs1000192495	RMVar_ID_561576	chr9	135486904	PPP1R26	Protein coding	CDS	miCLIP:(High)	Functional Loss
rs1000192790	RMVar_ID_1063422	chr17	38703884	AC006449.7	lincRNA	exon	Prediction:(Low)	Functional Gain
rs1000194100	RMVar_ID_377023	chr4	8470208	TRMT44	Protein coding	intron	MeRIP-seq:(Medium)	Functional Loss
rs1000194524	RMVar_ID_913534	chr11	55292376	TRIM51HP	Pseudogene	exon	Prediction:(Low)	Functional Gain
rs1000196613	RMVar_ID_724740	chr17	35005932	-	Other	Unknown	MeRIP-seq:(Medium)	Functional Loss
rs1000197420	RMVar_ID_732891	chr8	98697015	-	Other	Unknown	MeRIP-seq:(Medium)	Functional Loss
rs1000200549	RMVar_ID_917871	chr11	64740954	RASGRP2	Protein coding	CDS	Prediction:(Low)	Functional Gain
rs1000201625	RMVar_ID_673476	chr17	2043214	OVCA2,DPH1	Protein coding,Protein coding	3'UTR,3'UTR	miCLIP:(High)	Functional Loss
rs1000202501	RMVar_ID_668160	chr2	62581937	AC092155.1	lincRNA	intron	MeRIP-seq:(Medium)	Functional Loss
rs1000203287	RMVar_ID_235603	chr1	25617629	MAN1C1	Protein coding	5'UTR	MeRIP-seq:(Medium)	Functional Loss
rs1000203991	RMVar_ID_684272	chr14	24299737	DHRS1	Protein coding	5'UTR	MeRIP-seq:(Medium)	Functional Loss
rs1000205759	RMVar_ID_677213	chr17	7578716	EIF4A1,AC016876.3	Protein coding,lincRNA	3'UTR,exon	miCLIP:(High)	Functional Loss
rs1000207618	RMVar_ID_716208	chr9	134159616	RF00017-4501	SRP RNA	intron	MeRIP-seq:(Medium)	Functional Loss
rs1000207649	RMVar_ID_312857	chr1	108897581	AKNAD1	Protein coding	intron	MeRIP-seq:(Medium)	Functional Loss
rs1000208710	RMVar_ID_725641	chr17	36495473	ZNHIT3	Protein coding	3'UTR	miCLIP:(High)	Functional Loss
rs1000209105	RMVar_ID_316201	chr1	119916679	-	Other	Unknown	MeRIP-seq:(Medium)	Functional Loss
rs1000210800	RMVar_ID_996130	chr15	40771234	C15orf62	Protein coding	3'UTR	Prediction:(Low)	Functional Gain
rs1000211747	RMVar_ID_471245	chr1	235329707	-	Other	Unknown	MeRIP-seq:(Medium)	Functional Loss
rs1000214618	RMVar_ID_965240	chr13	53200949	PCDH8P1	Pseudogene	exon	Prediction:(Low)	Functional Gain
rs1000214780	RMVar_ID_596128	chr17	59112205	AC099850.2	lincRNA	intron	MeRIP-seq:(Medium)	Functional Loss
rs1000215198	RMVar_ID_718132	chr20	31605493	-	Other	Unknown	MeRIP-seq:(Medium)	Functional Loss
rs1000218844	RMVar_ID_924751	chr11	76411192	GVQW3	Protein coding	3'UTR	Prediction:(Low)	Functional Loss
rs1000219080	RMVar_ID_1171656	chr1	184622667	C1orf21	Protein coding	3'UTR	Prediction:(Low)	Functional Loss
rs1000219292	RMVar_ID_1054471	chr17	13000737	ELAC2	Protein coding	intron	Prediction:(Low)	Functional Gain
rs1000219423	RMVar_ID_257250	chr5	32797395	-	Other	Unknown	MeRIP-seq:(Medium)	Functional Loss
rs1000219437	RMVar_ID_299266	chr19	45782475	DMPK,AC011530.1	Protein coding,Protein coding	5'UTR,intron	miCLIP:(High)	Functional Loss
rs1000223218	RMVar_ID_364976	chr6	35342687	-	Other	Unknown	MeRIP-seq:(Medium)	Functional Loss
rs1000223765	RMVar_ID_554092	chr11	27890484	HSP90AA2P	Pseudogene	exon	miCLIP:(High)	Functional Loss
rs1000224739	RMVar_ID_251483	chr4	158490531	RXFP1	Protein coding	intron	m6A-Label-seq:(High)	Functional Loss
rs1000225855	RMVar_ID_678069	chr17	8369696	AC135178.4	lincRNA	intron	MeRIP-seq:(Medium)	Functional Loss
rs1000226008	RMVar_ID_987790	chr14	97933586	LINC01550	lincRNA	intron	Prediction:(Low)	Functional Loss
rs1000227492	RMVar_ID_1097459	chr19	928937	ARID3A	Protein coding	intron	Prediction:(Low)	Functional Gain
rs1000227900	RMVar_ID_602849	chr2	172081142	-	Other	Unknown	MeRIP-seq:(Medium)	Functional Loss
rs1000229228	RMVar_ID_439297	chr14	35586430	-	Other	Unknown	MeRIP-seq:(Medium)	Functional Loss
rs1000233651	RMVar_ID_352827	chr7	102454667	-	Other	Unknown	MeRIP-seq:(Medium)	Functional Loss
rs1000235259	RMVar_ID_1157676	chr1	156837217	NTRK1	Protein coding	intron	Prediction:(Low)	Functional Loss
rs1000237240	RMVar_ID_1008436	chr15	77063467	TSPAN3,AC090181.3	Protein coding,Other	intron,exon	Prediction:(Low)	Functional Loss
rs1000239420	RMVar_ID_1028906	chr16	28494404	CLN3	Protein coding	exon	Prediction:(Low)	Functional Loss
rs1000239751	RMVar_ID_870703	chr10	10960321	CELF2,AL136369.2	Protein coding,lincRNA	intron,exon	Prediction:(Low)	Functional Gain
rs1000240518	RMVar_ID_524363	chr12	56270532	-	Other	Unknown	MeRIP-seq:(Medium)	Functional Loss
rs1000241505	RMVar_ID_432990	chr2	139444433	-	Other	Unknown	MeRIP-seq:(Medium)	Functional Loss
rs1000242697	RMVar_ID_571999	chr16	58160364	AC009107.2	lincRNA	exon	MeRIP-seq:(Medium)	Functional Loss
rs1000243653	RMVar_ID_553656	chr11	22280573	ANO5	Protein coding	exon	MeRIP-seq:(Medium)	Functional Loss
rs1000246825	RMVar_ID_989220	chr14	102932632	AMN	Protein coding	exon	Prediction:(Low)	Functional Loss
rs1000248071	RMVar_ID_373479	chr4	1249983	CTBP1-DT	lincRNA	intron	MeRIP-seq:(Medium)	Functional Loss
rs1000253943	RMVar_ID_241722	chr18	31545889	DSG2	Protein coding	CDS	miCLIP:(High)	Functional Loss
rs1000258679	RMVar_ID_294185	chr1	180973856	-	Other	Unknown	MeRIP-seq:(Medium)	Functional Loss
rs1000261155	RMVar_ID_600921	chr22	19019687	lnc-DGCR2-3,lnc-DGCR2-5	lincRNA,lincRNA	exon,intron	miCLIP:(High)	Functional Loss
rs1000261865	RMVar_ID_962173	chr13	37549272	LINC00547	lincRNA	exon	Prediction:(Low)	Functional Loss
rs1000262238	RMVar_ID_991904	chr15	24678972	PWRN1,AC090983.2,NPAP1	lincRNA,lincRNA,Protein coding	intron,intron,CDS	Prediction:(Low)	Functional Loss
rs1000262817	RMVar_ID_869075	chr10	971758	AL359878.1	lincRNA	exon	Prediction:(Low)	Functional Gain
rs1000263463	RMVar_ID_447001	chr11	108911251	DDX10	Protein coding	intron	m6A-Label-seq:(High)	Functional Loss
rs1000266899	RMVar_ID_629039	chr17	76311517	PRPSAP1	Protein coding	3'UTR	miCLIP:(High)	Functional Loss
rs1000267176	RMVar_ID_892647	chr11	809694	-	Other	Unknown	Prediction:(Low)	Functional Loss
rs1000267545	RMVar_ID_954111	chr12	76880162	AC124784.1	lincRNA	exon	Prediction:(Low)	Functional Loss
rs1000267769	RMVar_ID_631718	chr17	80395481	RNF213	Protein coding	3'UTR	MeRIP-seq:(Medium)	Functional Loss
rs1000269150	RMVar_ID_292048	chr18	3607861	DLGAP1-AS2	lincRNA	exon	MeRIP-seq:(Medium)	Functional Loss
rs1000269805	RMVar_ID_710388	chr9	120818127	-	Other	Unknown	MeRIP-seq:(Medium)	Functional Loss
rs1000272017	RMVar_ID_347491	chr4	17802279	DCAF16	Protein coding	3'UTR	miCLIP:(High)	Functional Loss
rs1000274053	RMVar_ID_671742	chr2	74680463	SEMA4F	Protein coding	3'UTR	miCLIP:(High)	Functional Loss
rs1000274587	RMVar_ID_1148343	chr1	116741568	NEFHP1	Pseudogene	exon	Prediction:(Low)	Functional Gain
rs1000274665	RMVar_ID_506158	chr11	119334650	RNF26	Protein coding	5'UTR	MeRIP-seq:(Medium)	Functional Loss
rs1000275121	RMVar_ID_698537	chr7	2663888	-	Other	Unknown	MeRIP-seq:(Medium)	Functional Loss
rs1000278163	RMVar_ID_1164710	chr1	23743568	ELOA	Protein coding	CDS	Prediction:(Low)	Functional Gain
rs1000278909	RMVar_ID_465236	chr12	111885943	MAPKAPK5	Protein coding	CDS	MeRIP-seq:(Medium)	Functional Loss
rs1000279796	RMVar_ID_920882	chr11	67466794	TMEM134	Protein coding	intron	Prediction:(Low)	Functional Loss
rs1000280680	RMVar_ID_382020	chr5	72195454	-	Other	Unknown	MeRIP-seq:(Medium)	Functional Loss
rs1000286042	RMVar_ID_324713	chr14	64743821	-	Other	Unknown	MeRIP-seq:(Medium)	Functional Loss
rs1000287147	RMVar_ID_1025039	chr16	15046017	NTAN1	Protein coding	exon	Prediction:(Low)	Functional Loss
rs1000287899	RMVar_ID_297037	chr5	78510360	-	Other	Unknown	MeRIP-seq:(Medium)	Functional Loss
rs1000289426	RMVar_ID_962924	chr13	42933862	ZDHHC4P1	Pseudogene	exon	Prediction:(Low)	Functional Loss
rs1000290383	RMVar_ID_1012702	chr15	89378138	MIR9-3HG	lincRNA	exon	Prediction:(Low)	Functional Gain
rs1000290838	RMVar_ID_1047614	chr17	1154186	ABR	Protein coding	intron	Prediction:(Low)	Functional Loss
rs1000291135	RMVar_ID_165260	chr11	67991706	UNC93B1	Protein coding	CDS	MeRIP-seq:(Medium)	Functional Loss
rs1000291402	RMVar_ID_663744	chr6	155256994	TIAM2	Protein coding	CDS	MeRIP-seq:(Medium)	Functional Loss
rs1000291845	RMVar_ID_927634	chr11	93745993	AP001273.2,C11orf54	Protein coding,Protein coding	intron,intron	Prediction:(Low)	Functional Gain
rs1000293207	RMVar_ID_335827	chr16	4383130	VASN	Protein coding	3'UTR	MeRIP-seq:(Medium)	Functional Loss
rs1000294191	RMVar_ID_359069	chr4	128519124	-	Other	Unknown	MeRIP-seq:(Medium)	Functional Loss
rs1000294766	RMVar_ID_1036699	chr16	64991828	CDH11	Protein coding	CDS	Prediction:(Low)	Functional Gain
rs1000294842	RMVar_ID_472132	chr2	196201010	RF00017-1190	SRP RNA	intron	MeRIP-seq:(Medium)	Functional Loss
rs1000295227	RMVar_ID_697103	chr7	849807	-	Other	Unknown	MeRIP-seq:(Medium)	Functional Loss
rs1000296259	RMVar_ID_374931	chr4	3256105	-	Other	Unknown	MeRIP-seq:(Medium)	Functional Loss
rs1000296550	RMVar_ID_1051024	chr17	7012916	RNASEK-C17orf49,RNASEK	Protein coding,Protein coding	intron,intron	Prediction:(Low)	Functional Loss
rs1000300298	RMVar_ID_490160	chr10	113165833	TCF7L2	Protein coding	CDS	miCLIP:(High)	Functional Loss
rs1000300567	RMVar_ID_187907	chr12	103776891	NT5DC3	Protein coding	intron	miCLIP:(High)	Functional Loss
rs1000301955	RMVar_ID_155315	chr5	472070	AC010442.1,SLC9A3	lincRNA,Protein coding	intron,3'UTR	MeRIP-seq:(Medium)	Functional Loss
rs1000302089	RMVar_ID_582328	chr7	44882994	PURB	Protein coding	3'UTR	MeRIP-seq:(Medium)	Functional Loss
rs1000303158	RMVar_ID_340662	chr7	75026006	RF00017-071,RF00017-4513	SRP RNA,SRP RNA	intron,intron	MeRIP-seq:(Medium)	Functional Loss
rs1000303499	RMVar_ID_479661	chr6	143502425	FUCA2	Protein coding	CDS	DART-seq:(High)	Functional Loss
rs1000304726	RMVar_ID_167054	chr3	9792330	TADA3	Protein coding	5'UTR	MeRIP-seq:(Medium)	Functional Loss
rs1000306909	RMVar_ID_985750	chr14	91251300	AL135818.1	lincRNA	exon	Prediction:(Low)	Functional Loss
rs1000307618	RMVar_ID_461659	chrX	74068870	FTX	lincRNA	intron	MeRIP-seq:(Medium)	Functional Loss
rs1000309295	RMVar_ID_405302	chr16	85697854	C16orf74,AC018695.6	Protein coding,lincRNA	intron,exon	MeRIP-seq:(Medium)	Functional Loss
rs1000310615	RMVar_ID_898926	chr11	107313109	AP000766.1	lincRNA	exon	Prediction:(Low)	Functional Gain
rs1000311726	RMVar_ID_146324	chr19	16576040	lnc-OR7C2-1,lnc-OR7C2-1:2	lincRNA,lincRNA	intron,intron	m6A-Seal-seq&MeRIP-seq:(Medium)	Functional Loss
rs1000313070	RMVar_ID_647014	chr3	37355114	-	Other	Unknown	MeRIP-seq:(Medium)	Functional Loss
rs1000314094	RMVar_ID_156624	chr5	1462906	LPCAT1	Protein coding	3'UTR	DART-seq&miCLIP:(High)	Functional Loss
rs1000314593	RMVar_ID_945230	chr12	133106935	ZNF891	Protein coding	3'UTR	Prediction:(Low)	Functional Loss
rs1000315430	RMVar_ID_652922	chr15	59638992	GTF2A2	Protein coding	3'UTR	MeRIP-seq:(Medium)	Functional Loss
rs1000317040	RMVar_ID_978439	chr14	56119205	PELI2	Protein coding	intron	Prediction:(Low)	Functional Gain
rs1000317050	RMVar_ID_1136095	chr19	56156687	ZNF444	Protein coding	intron	Prediction:(Low)	Functional Gain
rs1000319489	RMVar_ID_293658	chr18	13762599	-	Other	Unknown	MeRIP-seq:(Medium)	Functional Loss
rs1000320642	RMVar_ID_1064726	chr17	40474531	AC018629.1	Other	exon	Prediction:(Low)	Functional Loss
rs1000320835	RMVar_ID_232403	chr1	15939893	SPEN	Protein coding	3'UTR	MeRIP-seq:(Medium)	Functional Loss
rs1000322096	RMVar_ID_1017291	chr16	734248	CIAO3	Protein coding	CDS	Prediction:(Low)	Functional Loss
rs1000322985	RMVar_ID_999588	chr15	47773188	SEMA6D	Protein coding	3'UTR	Prediction:(Low)	Functional Loss
rs1000323872	RMVar_ID_513672	chr22	21476937	PI4KAP2	Pseudogene	intron	m6A-Seal-seq:(Medium)	Functional Loss
rs1000325417	RMVar_ID_936822	chr12	14568048	-	Other	Unknown	Prediction:(Low)	Functional Loss
rs1000325507	RMVar_ID_397372	chr11	72685161	ARAP1-AS1	lincRNA	exon	MeRIP-seq:(Medium)	Functional Loss
rs1000327053	RMVar_ID_595202	chr17	55652796	-	Other	Unknown	m6A-Label-seq:(High)	Functional Loss
rs1000327962	RMVar_ID_405432	chr16	86476863	FENDRR	lincRNA	exon	MeRIP-seq:(Medium)	Functional Loss
rs1000329142	RMVar_ID_915095	chr11	60461111	MS4A1	Protein coding	5'UTR	Prediction:(Low)	Functional Gain
rs1000334378	RMVar_ID_1135255	chr19	55347629	KMT5C	Protein coding	3'UTR	Prediction:(Low)	Functional Loss
rs1000334811	RMVar_ID_616269	chr3	120396733	FSTL1	Protein coding	3'UTR	miCLIP:(High)	Functional Loss
rs1000336581	RMVar_ID_282270	chr11	83171866	-	Other	Unknown	MeRIP-seq:(Medium)	Functional Loss
rs1000336801	RMVar_ID_278433	chr1	66984718	MIER1	Protein coding	intron	miCLIP:(High)	Functional Loss
rs1000337834	RMVar_ID_1145262	chr1	107820817	VAV3	Protein coding	intron	Prediction:(Low)	Functional Gain
rs1000339384	RMVar_ID_745588	chr7	51055898	COBL	Protein coding	intron	MeRIP-seq:(Medium)	Functional Loss
rs1000339575	RMVar_ID_411012	chr10	96090098	ENTPD1-AS1	lincRNA	exon	MeRIP-seq:(Medium)	Functional Loss
rs1000340892	RMVar_ID_249117	chr7	132715737	AC009365.1	lincRNA	intron	m6A-Label-seq:(High)	Functional Loss
rs1000341512	RMVar_ID_1020982	chr16	3115731	ZNF213-AS1	lincRNA	exon	Prediction:(Low)	Functional Loss
rs1000341740	RMVar_ID_716531	chr20	20000571	HSALNG0129028	lincRNA	exon	MeRIP-seq:(Medium)	Functional Loss
rs1000341934	RMVar_ID_936311	chr12	12787775	APOLD1	Protein coding	intron	Prediction:(Low)	Functional Gain
rs1000345753	RMVar_ID_146907	chr19	17314048	-	Other	Unknown	MeRIP-seq:(Medium)	Functional Loss
rs1000347181	RMVar_ID_910510	chr11	34573784	LINC02707	lincRNA	exon	Prediction:(Low)	Functional Loss
rs1000348645	RMVar_ID_901545	chr11	110580425	ARHGAP20	Protein coding	CDS	Prediction:(Low)	Functional Gain
rs1000349797	RMVar_ID_668898	chr2	65268900	-	Other	Unknown	MeRIP-seq:(Medium)	Functional Loss
rs1000350172	RMVar_ID_512740	chr22	20067944	AC006547.1	lincRNA	intron	MeRIP-seq:(Medium)	Functional Loss
rs1000350462	RMVar_ID_666465	chr10	86970264	ADIRF-AS1,AL136982.7	lincRNA,lincRNA	exon,exon	MeRIP-seq:(Medium)	Functional Loss
rs1000350716	RMVar_ID_1082053	chr17	80023964	AC116025.1	lincRNA	exon	Prediction:(Low)	Functional Gain
rs1000351887	RMVar_ID_324000	chr14	61747655	HIF1A,AL137129.1	Protein coding,lincRNA	3'UTR,intron	DART-seq:(High)	Functional Loss
rs1000352558	RMVar_ID_1113352	chr19	19133038	TMEM161A	Protein coding	intron	Prediction:(Low)	Functional Loss
rs1000354187	RMVar_ID_323340	chr14	60092849	-	Other	Unknown	MeRIP-seq:(Medium)	Functional Loss
rs1000355212	RMVar_ID_340890	chr7	75947007	-	Other	Unknown	MeRIP-seq:(Medium)	Functional Loss
rs1000356393	RMVar_ID_893842	chr11	2132225	IGF2,AC132217.2	Protein coding,Protein coding	3'UTR,3'UTR	Prediction:(Low)	Functional Loss
rs1000356901	RMVar_ID_876654	chr10	15720117	-	Other	Unknown	Prediction:(Low)	Functional Loss
rs1000357843	RMVar_ID_322545	chr7	148800655	-	Other	Unknown	MeRIP-seq:(Medium)	Functional Loss
rs1000360756	RMVar_ID_540907	chr6	52995938	-	Other	Unknown	MeRIP-seq:(Medium)	Functional Loss
rs1000360764	RMVar_ID_1146885	chr1	111285145	CHIAP2	Pseudogene	exon	Prediction:(Low)	Functional Loss
rs1000361967	RMVar_ID_1156758	chr1	155947133	ARHGEF2	Protein coding	3'UTR	Prediction:(Low)	Functional Gain
rs1000362405	RMVar_ID_569259	chr15	101072606	LRRK1	Protein coding	3'UTR	MeRIP-seq:(Medium)	Functional Loss
rs1000362983	RMVar_ID_426512	chr19	11907372	-	Other	Unknown	MeRIP-seq:(Medium)	Functional Loss
rs1000363868	RMVar_ID_145402	chr19	15238737	lnc-OR7C2-1,lnc-OR7C2-1:2	lincRNA,lincRNA	intron,intron	MeRIP-seq:(Medium)	Functional Loss
rs1000365598	RMVar_ID_1015358	chr15	99972491	ADAMTS17	Protein coding	3'UTR	Prediction:(Low)	Functional Loss
rs1000365666	RMVar_ID_568308	chr15	97434185	-	Other	Unknown	MeRIP-seq:(Medium)	Functional Loss
rs1000366862	RMVar_ID_877119	chr10	19728537	AL157895.2	lincRNA	exon	Prediction:(Low)	Functional Gain
rs1000367246	RMVar_ID_741118	chr5	147385871	STK32A	Protein coding	3'UTR	MeRIP-seq:(Medium)	Functional Loss
rs1000367586	RMVar_ID_313038	chr1	109214972	-	Other	Unknown	MeRIP-seq:(Medium)	Functional Loss
rs1000367841	RMVar_ID_731118	chr13	98021885	-	Other	Unknown	MeRIP-seq:(Medium)	Functional Loss
rs1000368834	RMVar_ID_1163544	chr1	20526167	RPS4XP4	Pseudogene	exon	Prediction:(Low)	Functional Gain
rs1000371364	RMVar_ID_465971	chr12	114354548	TBX5	Protein coding	3'UTR	MeRIP-seq:(Medium)	Functional Loss
rs1000371477	RMVar_ID_332795	chr16	2611433	AC141586.1	Pseudogene	intron	MeRIP-seq:(Medium)	Functional Loss
rs1000371639	RMVar_ID_647298	chr3	38483782	ACVR2B	Protein coding	3'UTR	miCLIP:(High)	Functional Loss
rs1000372897	RMVar_ID_344183	chr4	86988855	AFF1	Protein coding	intron	MeRIP-seq:(Medium)	Functional Loss
rs1000373696	RMVar_ID_319513	chr8	125055770	WASHC5	Protein coding	intron	miCLIP:(High)	Functional Loss
rs1000377934	RMVar_ID_538558	chr8	60281334	CA8	Protein coding	5'UTR	miCLIP:(High)	Functional Loss
rs1000378314	RMVar_ID_582788	chr12	131921878	ULK1	Protein coding	3'UTR	m6ACE-seq:(High)	Functional Loss
rs1000379596	RMVar_ID_486443	chr3	51974410	ABHD14B	Protein coding	intron	m6A-Label-seq:(High)	Functional Loss
rs1000380997	RMVar_ID_1182693	chr1	239387191	CHRM3	Protein coding	exon	Prediction:(Low)	Functional Gain
rs1000381759	RMVar_ID_688698	chr9	91409791	-	Other	Unknown	MeRIP-seq:(Medium)	Functional Loss
rs1000384021	RMVar_ID_921192	chr11	67890244	LINC02754	lincRNA	intron	Prediction:(Low)	Functional Loss
rs1000384492	RMVar_ID_515373	chr22	24555086	GUCD1	Protein coding	intron	miCLIP:(High)	Functional Loss
rs1000386133	RMVar_ID_692844	chr13	50310934	-	Other	Unknown	m6A-Label-seq:(High)	Functional Loss
rs1000387540	RMVar_ID_430918	chrX	9948115	-	Other	Unknown	MeRIP-seq:(Medium)	Functional Loss
rs1000388092	RMVar_ID_631132	chr17	79983196	TBC1D16	Protein coding	intron	m6A-Label-seq:(High)	Functional Loss
rs1000388757	RMVar_ID_718445	chr20	32234803	POFUT1	Protein coding	3'UTR	miCLIP:(High)	Functional Loss
rs1000389500	RMVar_ID_553647	chr11	22280056	-	Other	Unknown	MeRIP-seq:(Medium)	Functional Loss
rs1000390299	RMVar_ID_622779	chr14	58209081	ACTR10	Protein coding	CDS	DART-seq:(High)	Functional Loss
rs1000391407	RMVar_ID_589818	chr1	240092025	FMN2	Protein coding	intron	MeRIP-seq:(Medium)	Functional Loss
rs1000394051	RMVar_ID_1123705	chr19	42867493	PSG1	Protein coding	intron	Prediction:(Low)	Functional Loss
rs1000395052	RMVar_ID_277741	chr1	62144030	-	Other	Unknown	m6A-Label-seq:(High)	Functional Loss
rs1000395949	RMVar_ID_978137	chr14	54426221	CNIH1	Protein coding	3'UTR	Prediction:(Low)	Functional Gain
rs1000395963	RMVar_ID_357523	chr21	14968552	NRIP1,AF127577.4	Protein coding,lincRNA	intron,intron	MeRIP-seq:(Medium)	Functional Loss
rs1000399884	RMVar_ID_612645	chr8	16992604	FGF20	Protein coding	3'UTR	MeRIP-seq:(Medium)	Functional Loss
rs10004	RMVar_ID_179762	chr6	7310024	RF00017-4503,RF00017-4498	SRP RNA,SRP RNA	intron,intron	MeRIP-seq:(Medium)	Functional Loss
rs1000401023	RMVar_ID_197320	chr17	17793006	RAI1	Protein coding	CDS	MeRIP-seq:(Medium)	Functional Loss
rs1000401120	RMVar_ID_588092	chr15	74461626	UBL7-AS1	lincRNA	intron	MeRIP-seq:(Medium)	Functional Loss
rs1000401897	RMVar_ID_347102	chr2	134957242	CCNT2	Protein coding	3'UTR	MeRIP-seq:(Medium)	Functional Loss
rs1000403677	RMVar_ID_891446	chr10	104312794	ITPRIP	Protein coding	3'UTR	Prediction:(Low)	Functional Gain
rs1000403837	RMVar_ID_901965	chr11	111918875	C11orf52,HSPB2-C11orf52	Protein coding,Protein coding	5'UTR,3'UTR	Prediction:(Low)	Functional Loss
rs1000404331	RMVar_ID_392352	chr5	115126545	TRIM36	Protein coding	CDS	MeRIP-seq:(Medium)	Functional Loss
rs1000406901	RMVar_ID_900419	chr11	16817185	PLEKHA7	Protein coding	CDS	Prediction:(Low)	Functional Gain
rs1000407215	RMVar_ID_717034	chr20	23628004	CST3	Protein coding	3'UTR	MeRIP-seq:(Medium)	Functional Loss
rs1000407561	RMVar_ID_649629	chr4	68350050	YTHDC1	Protein coding	5'UTR	miCLIP:(High)	Functional Loss
rs1000408570	RMVar_ID_321151	chr7	139298210	UBN2	Protein coding	3'UTR	miCLIP:(High)	Functional Loss
rs1000408800	RMVar_ID_738224	chr5	140926025	RF00017-2064,RF00017-1033	SRP RNA,SRP RNA	intron,intron	MeRIP-seq:(Medium)	Functional Loss
rs1000409300	RMVar_ID_1116134	chr19	30712795	ZNF536	Protein coding	3'UTR	Prediction:(Low)	Functional Loss
rs1000409742	RMVar_ID_1114881	chr19	22609872	RAD54L2P1	Pseudogene	exon	Prediction:(Low)	Functional Gain
rs1000411501	RMVar_ID_1165723	chr1	26161947	FAM110D	Protein coding	CDS	Prediction:(Low)	Functional Loss
rs1000412532	RMVar_ID_1014224	chr15	93039705	RGMA	Protein coding	3'UTR	Prediction:(Low)	Functional Gain
rs1000415536	RMVar_ID_919184	chr11	65718793	RNASEH2C	Protein coding	intron	Prediction:(Low)	Functional Gain
rs1000416563	RMVar_ID_946023	chr12	24902768	AC026310.3	Other	exon	Prediction:(Low)	Functional Gain
rs1000418213	RMVar_ID_610804	chr17	67032893	CACNG4	Protein coding	3'UTR	MeRIP-seq:(Medium)	Functional Loss
rs1000418646	RMVar_ID_294599	chr1	183144184	LAMC1	Protein coding	3'UTR	miCLIP:(High)	Functional Loss
rs1000419235	RMVar_ID_278502	chr1	67396455	IL12RB2	Protein coding	3'UTR	miCLIP:(High)	Functional Loss
rs1000419307	RMVar_ID_1017427	chr16	793791	CHTF18	Protein coding	CDS	Prediction:(Low)	Functional Loss
rs1000419952	RMVar_ID_431263	chrX	14865299	FANCB	Protein coding	CDS	miCLIP:(High)	Functional Loss
rs1000423917	RMVar_ID_1053162	chr17	9176688	AC005695.1	lincRNA	exon	Prediction:(Low)	Functional Loss
rs1000424259	RMVar_ID_456670	chr2	218656332	ZNF142	Protein coding	CDS	MeRIP-seq:(Medium)	Functional Loss
rs1000424602	RMVar_ID_996208	chr15	40855858	SPINT1	Protein coding	intron	Prediction:(Low)	Functional Loss
rs1000424656	RMVar_ID_677281	chr17	7587891	-	Other	Unknown	MeRIP-seq:(Medium)	Functional Loss
rs1000424937	RMVar_ID_936048	chr12	11507203	AC007450.3	Pseudogene	exon	Prediction:(Low)	Functional Loss
rs1000427145	RMVar_ID_564704	chr9	137835455	-	Other	Unknown	MeRIP-seq:(Medium)	Functional Loss
rs1000427833	RMVar_ID_938389	chr12	112322584	AC004217.2	Pseudogene	exon	Prediction:(Low)	Functional Gain
rs1000428633	RMVar_ID_886081	chr10	80078741	TMEM254-AS1	lincRNA	exon	Prediction:(Low)	Functional Loss
rs1000430740	RMVar_ID_874617	chr10	127000254	DOCK1	Protein coding	CDS	Prediction:(Low)	Functional Gain
rs1000432281	RMVar_ID_204014	chr14	95179598	DICER1-AS1	lincRNA	exon	MeRIP-seq:(Medium)	Functional Loss
rs1000433200	RMVar_ID_899517	chr11	10516893	RNF141	Protein coding	intron	Prediction:(Low)	Functional Gain
rs1000434637	RMVar_ID_1084569	chr17	82460455	NARF	Protein coding	intron	Prediction:(Low)	Functional Gain
rs1000436000	RMVar_ID_319976	chr8	130423200	ASAP1	Protein coding	intron	m6A-Label-seq:(High)	Functional Loss
rs1000436243	RMVar_ID_218991	chr21	41186388	PLAC4	lincRNA	intron	MeRIP-seq:(Medium)	Functional Loss
rs1000438681	RMVar_ID_487696	chr3	56615243	CCDC66	Protein coding	CDS	DART-seq:(High)	Functional Loss
rs1000440074	RMVar_ID_577865	chr10	5746700	TASOR2	Protein coding	CDS	miCLIP:(High)	Functional Loss
rs1000441145	RMVar_ID_509969	chr3	196888574	SENP5	Protein coding	intron	m6A-Label-seq:(High)	Functional Loss
rs1000446032	RMVar_ID_422119	chr19	6592424	CD70	Protein coding	5'UTR	MeRIP-seq:(Medium)	Functional Loss
rs1000447807	RMVar_ID_433646	chr7	150370213	ZNF775,REPIN1	Protein coding,Protein coding	intron,intron	MeRIP-seq:(Medium)	Functional Loss
rs1000448357	RMVar_ID_741586	chr5	149961510	SLC26A2	Protein coding	intron	MeRIP-seq:(Medium)	Functional Loss
rs1000450186	RMVar_ID_1089458	chr18	26655771	AQP4-AS1	lincRNA	exon	Prediction:(Low)	Functional Gain
rs1000450283	RMVar_ID_1015113	chr15	99249399	TTC23	Protein coding	intron	Prediction:(Low)	Functional Loss
rs1000450405	RMVar_ID_204052	chr14	95203874	CLMN	Protein coding	CDS	MeRIP-seq:(Medium)	Functional Loss
rs1000452212	RMVar_ID_507855	chr12	65964717	HMGA2	Protein coding	3'UTR	DART-seq:(High)	Functional Loss
rs1000452414	RMVar_ID_532235	chr12	6871111	SPSB2	Protein coding	3'UTR	MeRIP-seq:(Medium)	Functional Loss
rs1000453258	RMVar_ID_962899	chr13	42485562	LINC02341	lincRNA	exon	Prediction:(Low)	Functional Loss
rs1000453720	RMVar_ID_1058634	chr17	27312776	WSB1	Protein coding	exon	Prediction:(Low)	Functional Gain
rs1000453757	RMVar_ID_681064	chr8	80637175	ZNF704	Protein coding	3'UTR	MeRIP-seq:(Medium)	Functional Loss
rs1000456131	RMVar_ID_995679	chr15	40316121	AC020658.2	lincRNA	exon	Prediction:(Low)	Functional Gain
rs1000457242	RMVar_ID_871059	chr10	12897546	CCDC3	Protein coding	3'UTR	Prediction:(Low)	Functional Gain
rs1000458570	RMVar_ID_564553	chr9	137618058	ARRDC1-AS1	lincRNA	exon	miCLIP:(High)	Functional Loss
rs1000458589	RMVar_ID_370838	chr1	205303613	NUAK2	Protein coding	CDS	MeRIP-seq:(Medium)	Functional Loss
rs1000459970	RMVar_ID_327384	chr14	74942489	PGF	Protein coding	3'UTR	miCLIP:(High)	Functional Loss
rs1000460906	RMVar_ID_266030	chr16	29697013	QPRT	Protein coding	CDS	m6A-REF-seq:(High)	Functional Loss
rs1000464743	RMVar_ID_891661	chr11	205468	BET1L	Protein coding	intron	Prediction:(Low)	Functional Loss
rs1000469440	RMVar_ID_1173719	chr1	201724558	AL645504.1,IPO9-AS1	lincRNA,lincRNA	exon,intron	Prediction:(Low)	Functional Loss
rs1000470399	RMVar_ID_348907	chr7	92457471	GATAD1	Protein coding	3'UTR	DART-seq:(High)	Functional Loss
rs1000474114	RMVar_ID_925950	chr11	82979953	RAB30,AP000893.2	Protein coding,lincRNA	3'UTR,intron	Prediction:(Low)	Functional Loss
rs1000474221	RMVar_ID_663965	chr6	157673507	ZDHHC14	Protein coding	3'UTR	miCLIP:(High)	Functional Loss
rs1000475380	RMVar_ID_744885	chr8	43199946	HGSNAT	Protein coding	3'UTR	MeRIP-seq:(Medium)	Functional Loss
rs1000475483	RMVar_ID_1094856	chr18	68673807	TMX3	Protein coding	3'UTR	Prediction:(Low)	Functional Gain
rs1000475519	RMVar_ID_1178837	chr1	222469169	CICP13	Pseudogene	exon	Prediction:(Low)	Functional Loss
rs1000477799	RMVar_ID_1153351	chr1	152155337	RPTN,PUDPP2	Protein coding,Pseudogene	CDS,intron	Prediction:(Low)	Functional Loss
rs1000478569	RMVar_ID_586971	chr15	70048704	TLE3	Protein coding	3'UTR	DART-seq:(High)	Functional Loss
rs1000479164	RMVar_ID_1030719	chr16	30767856	RNF40	Protein coding	intron	Prediction:(Low)	Functional Loss
rs1000479515	RMVar_ID_406927	chr16	88631456	ZC3H18	Protein coding	3'UTR	MeRIP-seq:(Medium)	Functional Loss
rs1000479887	RMVar_ID_1059373	chr17	28610325	AC005726.1,RSKR	Protein coding,Protein coding	intron,intron	Prediction:(Low)	Functional Loss
rs1000480322	RMVar_ID_512381	chr7	27196492	HOXA13	Protein coding	3'UTR	MeRIP-seq:(Medium)	Functional Loss
rs1000482167	RMVar_ID_481595	chr8	52658920	RB1CC1	Protein coding	CDS	m6A-REF-seq:(High)	Functional Loss
rs1000483096	RMVar_ID_1136078	chr19	56154935	ZNF444	Protein coding	intron	Prediction:(Low)	Functional Loss
rs1000483958	RMVar_ID_986679	chr14	94050756	DDX24	Protein coding	3'UTR	Prediction:(Low)	Functional Gain
rs1000484055	RMVar_ID_673442	chr17	2042485	OVCA2,DPH1	Protein coding,Protein coding	intron,intron	MeRIP-seq:(Medium)	Functional Loss
rs1000487000	RMVar_ID_411356	chr10	96595538	PIK3AP1	Protein coding	3'UTR	miCLIP:(High)	Functional Loss
rs1000489178	RMVar_ID_1145224	chr1	107481941	NTNG1	Protein coding	3'UTR	Prediction:(Low)	Functional Loss
rs1000489484	RMVar_ID_1171099	chr1	182056965	ZNF648	Protein coding	CDS	Prediction:(Low)	Functional Loss
rs1000490459	RMVar_ID_1004470	chr15	66702230	-	Other	Unknown	Prediction:(Low)	Functional Gain
rs1000490668	RMVar_ID_1025010	chr16	15032358	PDXDC1	Protein coding	intron	Prediction:(Low)	Functional Loss
rs1000491172	RMVar_ID_904424	chr11	119067513	AP003392.5	lincRNA	exon	Prediction:(Low)	Functional Loss
rs1000491217	RMVar_ID_652001	chr15	56096497	RFX7	Protein coding	CDS	miCLIP:(High)	Functional Loss
rs1000493116	RMVar_ID_997965	chr15	43256602	TGM5	Protein coding	CDS	Prediction:(Low)	Functional Loss
rs1000494221	RMVar_ID_636974	chr1	93360742	DR1	Protein coding	3'UTR	miCLIP:(High)	Functional Loss
rs1000497910	RMVar_ID_267422	chr1	1234132	-	Other	Unknown	MeRIP-seq:(Medium)	Functional Loss
rs1000498962	RMVar_ID_1130466	chr19	49999456	VRK3	Protein coding	intron	Prediction:(Low)	Functional Gain
rs1000499157	RMVar_ID_565592	chr6	169701723	WDR27,AL031315.1	Protein coding,Protein coding	5'UTR,5'UTR	miCLIP:(High)	Functional Loss
rs1000499847	RMVar_ID_619695	chr3	131863404	-	Other	Unknown	MeRIP-seq:(Medium)	Functional Loss
rs10005000	RMVar_ID_375905	chr4	6308495	AC116317.1	lincRNA	exon	m6A-Label-seq:(High)	Functional Loss
rs1000500684	RMVar_ID_404927	chr16	85089872	-	Other	Unknown	MeRIP-seq:(Medium)	Functional Loss
rs1000501997	RMVar_ID_1127093	chr19	46717114	PRKD2	Protein coding	5'UTR	Prediction:(Low)	Functional Loss
rs1000502800	RMVar_ID_956435	chr12	97563567	AC018659.8	Other	exon	Prediction:(Low)	Functional Loss
rs1000504179	RMVar_ID_332749	chr16	2598158	AC141586.3	lincRNA	exon	MeRIP-seq:(Medium)	Functional Loss
rs1000505166	RMVar_ID_351012	chr7	100015638	RF00017-6474	SRP RNA	intron	MeRIP-seq:(Medium)	Functional Loss
rs1000506156	RMVar_ID_708206	chr15	89628255	KIF7	Protein coding	intron	miCLIP:(High)	Functional Loss
rs1000511368	RMVar_ID_1014556	chr15	95158306	AC087633.2	Pseudogene	exon	Prediction:(Low)	Functional Loss
rs1000513429	RMVar_ID_1029792	chr16	29885696	SEZ6L2	Protein coding	CDS	Prediction:(Low)	Functional Loss
rs1000513718	RMVar_ID_164601	chr11	67071846	-	Other	Unknown	MeRIP-seq:(Medium)	Functional Loss
rs1000516777	RMVar_ID_690745	chr9	97855509	FOXE1	Protein coding	3'UTR	miCLIP:(High)	Functional Loss
rs1000517739	RMVar_ID_1081704	chr17	79098312	RBFOX3	Protein coding	intron	Prediction:(Low)	Functional Loss
rs1000518841	RMVar_ID_1050428	chr17	5438748	C1QBP	Protein coding	intron	Prediction:(Low)	Functional Loss
rs1000520571	RMVar_ID_402798	chr16	75263867	-	Other	Unknown	MeRIP-seq:(Medium)	Functional Loss
rs1000525724	RMVar_ID_166578	chr3	8135327	LMCD1-AS1	lincRNA	intron	m6A-Label-seq:(High)	Functional Loss
rs1000526200	RMVar_ID_313944	chr1	111449539	ATP5PB	Protein coding	exon	DART-seq:(High)	Functional Loss
rs1000526226	RMVar_ID_499870	chr1	42842643	AL512353.1	lincRNA	intron	MeRIP-seq:(Medium)	Functional Loss
rs1000529373	RMVar_ID_879865	chr10	43137666	AC010864.1	lincRNA	exon	Prediction:(Low)	Functional Gain
rs1000529822	RMVar_ID_221120	chr21	45291568	-	Other	Unknown	MeRIP-seq:(Medium)	Functional Loss
rs1000529913	RMVar_ID_287483	chr6	29553147	-	Other	Unknown	MeRIP-seq:(Medium)	Functional Loss
rs1000530787	RMVar_ID_596691	chr2	227054709	-	Other	Unknown	MeRIP-seq:(Medium)	Functional Loss
rs1000534771	RMVar_ID_251485	chr4	158490531	RXFP1	Protein coding	intron	m6A-Label-seq:(High)	Functional Loss
rs1000535212	RMVar_ID_617687	chr3	124744311	UMPS	Protein coding	3'UTR	miCLIP:(High)	Functional Loss
rs1000536099	RMVar_ID_346204	chr2	130182058	SMPD4	Protein coding	5'UTR	MeRIP-seq:(Medium)	Functional Loss
rs1000536689	RMVar_ID_928680	chr12	645373	NINJ2-AS1	lincRNA	exon	Prediction:(Low)	Functional Gain
rs1000536876	RMVar_ID_967998	chr13	99894037	CLYBL	Protein coding	3'UTR	Prediction:(Low)	Functional Gain
rs1000538113	RMVar_ID_910842	chr11	36381685	PRR5L	Protein coding	intron	Prediction:(Low)	Functional Loss
rs1000538162	RMVar_ID_1060274	chr17	29929901	EFCAB5	Protein coding	intron	Prediction:(Low)	Functional Loss
rs1000538374	RMVar_ID_376884	chr4	8233114	SH3TC1	Protein coding	intron	MeRIP-seq:(Medium)	Functional Loss
rs1000539502	RMVar_ID_1028194	chr16	25067592	LINC02175	lincRNA	exon	Prediction:(Low)	Functional Gain
rs1000541027	RMVar_ID_1057331	chr17	19497496	SLC47A1,RPL17P43	Protein coding,Pseudogene	intron,exon	Prediction:(Low)	Functional Loss
rs1000541732	RMVar_ID_1029108	chr16	28750307	AC145285.5	Pseudogene	exon	Prediction:(Low)	Functional Loss
rs1000541857	RMVar_ID_692475	chr13	48591608	-	Other	Unknown	m6A-Label-seq:(High)	Functional Loss
rs1000543875	RMVar_ID_1012742	chr15	89397098	MIR9-3HG	lincRNA	exon	Prediction:(Low)	Functional Gain
rs1000546560	RMVar_ID_1074691	chr17	62666835	MRC2	Protein coding	CDS	Prediction:(Low)	Functional Loss
rs1000546711	RMVar_ID_940690	chr12	121239993	CAMKK2	Protein coding	3'UTR	Prediction:(Low)	Functional Loss
rs1000546931	RMVar_ID_928475	chr12	204142	AC007406.4	lincRNA	exon	Prediction:(Low)	Functional Loss
rs1000547844	RMVar_ID_719420	chr20	35028710	TRPC4AP	Protein coding	intron	MeRIP-seq:(Medium)	Functional Loss
rs1000547927	RMVar_ID_472966	chr2	201063558	HNRNPA1P35	Pseudogene	exon	DART-seq:(High)	Functional Loss
rs1000548340	RMVar_ID_938517	chr12	112897849	RPH3A	Protein coding	3'UTR	Prediction:(Low)	Functional Loss
rs1000550421	RMVar_ID_472386	chr2	197706628	AC011997.1,MARS2	lincRNA,Protein coding	intron,CDS	miCLIP:(High)	Functional Loss
rs1000550754	RMVar_ID_1173036	chr1	200478007	AC104461.1	lincRNA	exon	Prediction:(Low)	Functional Gain
rs1000552169	RMVar_ID_737215	chr5	139512784	-	Other	Unknown	MeRIP-seq:(Medium)	Functional Loss
rs1000552769	RMVar_ID_997049	chr15	41893625	AC020659.1	lincRNA	intron	Prediction:(Low)	Functional Loss
rs1000554238	RMVar_ID_339009	chr14	75059979	ACYP1	Protein coding	intron	miCLIP:(High)	Functional Loss
rs1000554594	RMVar_ID_982978	chr14	74664910	AREL1	Protein coding	exon	Prediction:(Low)	Functional Gain
rs1000557444	RMVar_ID_703806	chr10	44994569	ZNF22-AS1	lincRNA	intron	MeRIP-seq:(Medium)	Functional Loss
rs1000557516	RMVar_ID_1107845	chr19	12142060	AC022415.2,ZNF625-ZNF20	Pseudogene,Protein coding	exon,intron	Prediction:(Low)	Functional Loss
rs1000557832	RMVar_ID_259969	chr1	77564919	AC118549.1	Protein coding	exon	DART-seq:(High)	Functional Loss
rs1000558256	RMVar_ID_528218	chr4	105275873	TET2	Protein coding	CDS	miCLIP:(High)	Functional Loss
rs1000558324	RMVar_ID_584626	chr15	63122073	-	Other	Unknown	MeRIP-seq:(Medium)	Functional Loss
rs1000563273	RMVar_ID_484195	chr3	48751263	PRKAR2A	Protein coding	intron	miCLIP:(High)	Functional Loss
rs1000563346	RMVar_ID_650139	chr4	73575891	RASSF6	Protein coding	3'UTR	MeRIP-seq:(Medium)	Functional Loss
rs1000563546	RMVar_ID_949084	chr12	42457393	PRICKLE1	Protein coding	3'UTR	Prediction:(Low)	Functional Loss
rs1000566625	RMVar_ID_638915	chr1	47433161	-	Other	Unknown	MeRIP-seq:(Medium)	Functional Loss
rs1000568628	RMVar_ID_429227	chrX	303258	PLCXD1	Protein coding	3'UTR	MeRIP-seq:(Medium)	Functional Loss
rs1000573540	RMVar_ID_996526	chr15	41520369	RPAP1	Protein coding	intron	Prediction:(Low)	Functional Gain
rs1000573549	RMVar_ID_983956	chr14	77329333	GSTZ1	Protein coding	intron	Prediction:(Low)	Functional Loss
rs1000574595	RMVar_ID_288280	chr9	109033482	TMEM245	Protein coding	CDS	m6A-REF-seq:(High)	Functional Loss
rs1000574989	RMVar_ID_536047	chr13	30631364	USPL1	Protein coding	exon	MeRIP-seq:(Medium)	Functional Loss
rs1000575833	RMVar_ID_279050	chr1	74205617	FPGT-TNNI3K,FPGT	Protein coding,Protein coding	intron,CDS	miCLIP:(High)	Functional Loss
rs1000576480	RMVar_ID_499688	chr1	42415837	-	Other	Unknown	MeRIP-seq:(Medium)	Functional Loss
rs1000578051	RMVar_ID_897956	chr11	100358621	CNTN5	Protein coding	3'UTR	Prediction:(Low)	Functional Gain
rs1000579393	RMVar_ID_682663	chr14	21523251	SALL2	Protein coding	CDS	m6A-Label-seq&miCLIP:(High)	Functional Loss
rs1000580530	RMVar_ID_1052601	chr17	8144174	PER1	Protein coding	intron	Prediction:(Low)	Functional Loss
rs1000582435	RMVar_ID_908531	chr11	20133075	AC068860.1	Other	exon	Prediction:(Low)	Functional Loss
rs1000582570	RMVar_ID_885009	chr10	74176560	ADK	Protein coding	intron	Prediction:(Low)	Functional Loss
rs1000583279	RMVar_ID_973108	chr14	23357141	EFS	Protein coding	3'UTR	Prediction:(Low)	Functional Loss
rs1000583719	RMVar_ID_1069418	chr17	47159411	AC002558.1,CDC27	Pseudogene,Protein coding	exon,intron	Prediction:(Low)	Functional Gain
rs1000584101	RMVar_ID_523821	chr12	55830679	TMEM198B	Pseudogene	exon	MeRIP-seq:(Medium)	Functional Loss
rs1000584236	RMVar_ID_1112008	chr19	17515817	PGLS	Protein coding	intron	Prediction:(Low)	Functional Loss
rs1000584427	RMVar_ID_186949	chr12	74868896	-	Other	Unknown	m6A-Label-seq:(High)	Functional Loss
rs1000586739	RMVar_ID_533130	chr12	8942276	M6PR	Protein coding	intron	miCLIP:(High)	Functional Loss
rs1000587533	RMVar_ID_1123805	chr19	42915465	PSG6	Protein coding	intron	Prediction:(Low)	Functional Gain
rs1000588769	RMVar_ID_939958	chr12	119697815	CIT	Protein coding	CDS	Prediction:(Low)	Functional Loss
rs1000588974	RMVar_ID_565664	chr6	169723340	-	Other	Unknown	MeRIP-seq:(Medium)	Functional Loss
rs1000594659	RMVar_ID_533160	chr12	9106293	A2M	Protein coding	CDS	miCLIP:(High)	Functional Loss
rs1000595410	RMVar_ID_425698	chr19	11150590	SPC24	Protein coding	intron	m6A-Label-seq:(High)	Functional Loss
rs1000595874	RMVar_ID_291930	chr18	3449983	TGIF1	Protein coding	intron	MeRIP-seq:(Medium)	Functional Loss
rs1000597806	RMVar_ID_944099	chr12	131453904	AC073578.2	lincRNA	exon	Prediction:(Low)	Functional Loss
rs1000599096	RMVar_ID_877850	chr10	26696591	SELENOOLP,AL390961.3	Pseudogene,Other	intron,exon	Prediction:(Low)	Functional Loss
rs1000599747	RMVar_ID_427571	chr19	12578721	ZNF490,AC010422.6	Protein coding,Protein coding	3'UTR,3'UTR	MeRIP-seq:(Medium)	Functional Loss
rs1000600331	RMVar_ID_963045	chr13	43855233	CCDC122	Protein coding	intron	Prediction:(Low)	Functional Loss
rs1000600586	RMVar_ID_1077338	chr17	72343924	LINC02003	lincRNA	exon	Prediction:(Low)	Functional Loss
rs1000600589	RMVar_ID_1160272	chr1	161726144	FCRLB	Protein coding	intron	Prediction:(Low)	Functional Loss
rs1000600703	RMVar_ID_498063	chr1	37997198	-	Other	Unknown	MeRIP-seq:(Medium)	Functional Loss
rs1000601531	RMVar_ID_192981	chr3	15255962	SH3BP5-AS1	lincRNA	exon	MeRIP-seq:(Medium)	Functional Loss
rs1000601677	RMVar_ID_166122	chr3	3148106	CRBN	Protein coding	intron	MeRIP-seq:(Medium)	Functional Loss
rs1000602865	RMVar_ID_1048608	chr17	2688549	AC005696.3	lincRNA	exon	Prediction:(Low)	Functional Gain
rs1000602908	RMVar_ID_534278	chr18	54358253	lnc-MBD2-1,lnc-MBD2-1:2	lincRNA,lincRNA	intron,intron	MeRIP-seq:(Medium)	Functional Loss
rs1000603173	RMVar_ID_226779	chr5	173034557	-	Other	Unknown	DART-seq:(High)	Functional Loss
rs1000604095	RMVar_ID_905676	chr11	123632438	SCN3B	Protein coding	intron	Prediction:(Low)	Functional Loss
rs1000605731	RMVar_ID_251692	chr4	159358529	-	Other	Unknown	MeRIP-seq:(Medium)	Functional Loss
rs1000606926	RMVar_ID_416272	chr19	1324384	-	Other	Unknown	MeRIP-seq:(Medium)	Functional Loss
rs1000607687	RMVar_ID_164513	chr11	66859223	LRFN4	Protein coding	intron	MeRIP-seq:(Medium)	Functional Loss
rs1000608425	RMVar_ID_547648	chr16	67683340	-	Other	Unknown	MeRIP-seq:(Medium)	Functional Loss
rs1000610625	RMVar_ID_1092806	chr18	54270476	POLI	Protein coding	intron	Prediction:(Low)	Functional Loss
rs1000610858	RMVar_ID_380830	chr5	65501275	-	Other	Unknown	miCLIP:(High)	Functional Loss
rs1000612543	RMVar_ID_1025203	chr16	15601116	MARF1	Protein coding	intron	Prediction:(Low)	Functional Loss
rs1000612739	RMVar_ID_679713	chr11	33669552	AL049629.1	lincRNA	exon	MeRIP-seq:(Medium)	Functional Loss
rs1000613360	RMVar_ID_413514	chr10	102382433	L13705-001	misc_RNA	intron	MeRIP-seq:(Medium)	Functional Loss
rs1000614200	RMVar_ID_608788	chrX	26748225	HMGA1P1	Pseudogene	exon	MeRIP-seq:(Medium)	Functional Loss
rs1000615324	RMVar_ID_1174425	chr1	202880922	RABIF	Protein coding	3'UTR	Prediction:(Low)	Functional Loss
rs1000615882	RMVar_ID_885607	chr10	78251101	LINC00595,AC012560.2	lincRNA,lincRNA	intron,intron	Prediction:(Low)	Functional Loss
rs1000617363	RMVar_ID_448870	chr19	35879805	-	Other	Unknown	miCLIP:(High)	Functional Loss
rs1000618905	RMVar_ID_245924	chr8	144144400	lnc-MROH1-1,lnc-MROH1-1:2	lincRNA,lincRNA	intron,intron	miCLIP:(High)	Functional Loss
rs1000619674	RMVar_ID_286509	chr6	27138650	-	Other	Unknown	MeRIP-seq:(Medium)	Functional Loss
rs1000620034	RMVar_ID_484793	chr3	49174220	KLHDC8B	Protein coding	intron	MeRIP-seq:(Medium)	Functional Loss
rs1000621725	RMVar_ID_926146	chr11	83632881	DLG2	Protein coding	intron	Prediction:(Low)	Functional Loss
rs1000624398	RMVar_ID_298886	chr19	45507576	VASP	Protein coding	5'UTR	MeRIP-seq:(Medium)	Functional Loss
rs1000624902	RMVar_ID_952039	chr12	64515540	AC078962.3	lincRNA	exon	Prediction:(Low)	Functional Loss
rs1000625895	RMVar_ID_442033	chr3	154304865	DHX36	Protein coding	CDS	MeRIP-seq:(Medium)	Functional Loss
rs1000625903	RMVar_ID_210223	chr6	109382315	-	Other	Unknown	MeRIP-seq:(Medium)	Functional Loss
rs1000626254	RMVar_ID_596352	chr17	59699080	PTRH2	Protein coding	intron	miCLIP:(High)	Functional Loss
rs1000626397	RMVar_ID_1183930	chr1	247311716	ZNF496	Protein coding	exon	Prediction:(Low)	Functional Loss
rs1000630062	RMVar_ID_884681	chr10	73646883	SYNPO2L	Protein coding	CDS	Prediction:(Low)	Functional Gain
rs1000631882	RMVar_ID_332220	chr16	2213070	-	Other	Unknown	MeRIP-seq:(Medium)	Functional Loss
rs1000632537	RMVar_ID_1013068	chr15	89895916	ARPIN,ARPIN-AP3S2	Protein coding,Protein coding	3'UTR,intron	Prediction:(Low)	Functional Gain
rs1000634531	RMVar_ID_574722	chr21	32600668	CFAP298-TCP10L,CFAP298	Protein coding,Protein coding	intron,intron	miCLIP:(High)	Functional Loss
rs1000637435	RMVar_ID_962454	chr13	39053217	AL354809.1	lincRNA	exon	Prediction:(Low)	Functional Loss
rs1000638243	RMVar_ID_338331	chr16	12570722	AC010333.2	lincRNA	intron	MeRIP-seq:(Medium)	Functional Loss
rs1000639859	RMVar_ID_1008641	chr15	77677153	LINGO1	Protein coding	5'UTR	Prediction:(Low)	Functional Loss
rs1000640341	RMVar_ID_1173214	chr1	201002114	KIF21B	Protein coding	intron	Prediction:(Low)	Functional Loss
rs1000641103	RMVar_ID_875214	chr10	131997522	AL162274.3	Other	exon	Prediction:(Low)	Functional Gain
rs1000642110	RMVar_ID_637166	chr1	93877205	DNTTIP2	Protein coding	CDS	MeRIP-seq:(Medium)	Functional Loss
rs1000642246	RMVar_ID_585520	chr15	64955804	NONHSAG017175.2	lincRNA	exon	MeRIP-seq:(Medium)	Functional Loss
rs1000642908	RMVar_ID_1015276	chr15	99791392	RN7SL484P,AC090825.2	Other,Pseudogene	exon,intron	Prediction:(Low)	Functional Loss
rs1000643825	RMVar_ID_1016946	chr16	657765	WDR90	Protein coding	exon	Prediction:(Low)	Functional Loss
rs1000646616	RMVar_ID_674469	chr17	3924638	lnc-HASPIN-2	lincRNA	intron	MeRIP-seq:(Medium)	Functional Loss
rs1000647514	RMVar_ID_1102528	chr19	6211107	MLLT1	Protein coding	3'UTR	Prediction:(Low)	Functional Loss
rs1000648463	RMVar_ID_184793	chr22	46679035	GRAMD4	Protein coding	3'UTR	MeRIP-seq:(Medium)	Functional Loss
rs1000648889	RMVar_ID_435795	chr7	157268846	UBE3C	Protein coding	3'UTR	DART-seq:(High)	Functional Loss
rs1000650644	RMVar_ID_746038	chr7	56079650	-	Other	Unknown	MeRIP-seq:(Medium)	Functional Loss
rs1000650702	RMVar_ID_1080787	chr17	78107533	TNRC6C-AS1	lincRNA	exon	Prediction:(Low)	Functional Loss
rs1000651064	RMVar_ID_262437	chr16	18777031	L13304-001,L13705-009	scRNA,misc_RNA	intron,intron	MeRIP-seq:(Medium)	Functional Loss
rs1000651143	RMVar_ID_1016896	chr16	636841	MCRIP2	Protein coding	exon	Prediction:(Low)	Functional Loss
rs1000651160	RMVar_ID_1046433	chr16	89647166	CHMP1A	Protein coding	intron	Prediction:(Low)	Functional Loss
rs1000651180	RMVar_ID_669800	chr2	70660470	ADD2	Protein coding	intron	miCLIP:(High)	Functional Loss
rs1000652940	RMVar_ID_171920	chr11	3825917	-	Other	Unknown	MeRIP-seq:(Medium)	Functional Loss
rs1000654353	RMVar_ID_307501	chr19	55084467	EPS8L1	Protein coding	intron	MeRIP-seq:(Medium)	Functional Loss
rs1000654566	RMVar_ID_457330	chr2	221574247	AC079834.2	lincRNA	exon	m6A-Label-seq:(High)	Functional Loss
rs1000656307	RMVar_ID_224544	chr13	110650697	CARS2	Protein coding	intron	MeRIP-seq:(Medium)	Functional Loss
rs1000658266	RMVar_ID_507777	chr12	65263198	-	Other	Unknown	m6A-Label-seq:(High)	Functional Loss
rs1000659292	RMVar_ID_265344	chr16	28152772	-	Other	Unknown	MeRIP-seq:(Medium)	Functional Loss
rs1000661229	RMVar_ID_1169102	chr1	173823159	CENPL	Protein coding	intron	Prediction:(Low)	Functional Loss
rs1000663071	RMVar_ID_473806	chr2	203239279	CYP20A1	Protein coding	intron	MeRIP-seq:(Medium)	Functional Loss
rs1000664174	RMVar_ID_553552	chr11	20118777	NAV2	Protein coding	3'UTR	MeRIP-seq:(Medium)	Functional Loss
rs1000664321	RMVar_ID_530356	chr12	975794	RAD52,AC004803.1	Protein coding,lincRNA	intron,exon	MeRIP-seq:(Medium)	Functional Loss
rs1000665011	RMVar_ID_530401	chr12	1028465	ERC1	Protein coding	CDS	MeRIP-seq:(Medium)	Functional Loss
rs1000665604	RMVar_ID_908433	chr11	134505069	AP004608.1	lincRNA	exon	Prediction:(Low)	Functional Gain
rs1000667256	RMVar_ID_406989	chr16	88652372	-	Other	Unknown	MeRIP-seq:(Medium)	Functional Loss
rs1000668029	RMVar_ID_1183749	chr1	246945753	ZNF670-ZNF695,ZNF695	Protein coding,Protein coding	3'UTR,3'UTR	Prediction:(Low)	Functional Gain
rs1000668600	RMVar_ID_455635	chr2	210678233	-	Other	Unknown	DART-seq:(High)	Functional Loss
rs1000672130	RMVar_ID_883346	chr10	69382788	HK1	Protein coding	CDS	Prediction:(Low)	Functional Gain
rs1000673695	RMVar_ID_1135595	chr19	55593072	FIZ1	Protein coding	CDS	Prediction:(Low)	Functional Gain
rs1000673864	RMVar_ID_1114858	chr19	22533226	LINC01233	lincRNA	exon	Prediction:(Low)	Functional Loss
rs1000674342	RMVar_ID_523443	chr12	54369336	ZNF385A	Protein coding	3'UTR	m6A-REF-seq:(High)	Functional Loss
rs1000675937	RMVar_ID_1092358	chr18	49650726	SMUG1P1	Pseudogene	exon	Prediction:(Low)	Functional Loss
rs1000676299	RMVar_ID_353920	chr2	36550742	CRIM1	Protein coding	3'UTR	DART-seq:(High)	Functional Loss
rs1000677609	RMVar_ID_404959	chr16	85143150	AC026469.1	lincRNA	exon	MeRIP-seq:(Medium)	Functional Loss
rs1000678141	RMVar_ID_288106	chr9	107331478	RAD23B	Protein coding	3'UTR	MeRIP-seq:(Medium)	Functional Loss
rs1000681356	RMVar_ID_266865	chr1	917598	LINC02593	lincRNA	exon	miCLIP:(High)	Functional Loss
rs1000681720	RMVar_ID_746051	chr7	56079851	-	Other	Unknown	MeRIP-seq:(Medium)	Functional Loss
rs1000682269	RMVar_ID_596201	chr17	59210917	AC099850.3,SMG8	Protein coding,Protein coding	intron,CDS	MeRIP-seq:(Medium)	Functional Loss
rs1000682275	RMVar_ID_1038421	chr16	68254845	PLA2G15	Protein coding	intron	Prediction:(Low)	Functional Loss
rs1000682430	RMVar_ID_570660	chr16	52439920	TOX3	Protein coding	CDS	MeRIP-seq:(Medium)	Functional Loss
rs1000683602	RMVar_ID_1103662	chr19	7745060	CD209	Protein coding	CDS	Prediction:(Low)	Functional Loss
rs1000683913	RMVar_ID_500267	chr1	43936921	ARTN	Protein coding	3'UTR	MeRIP-seq:(Medium)	Functional Loss
rs1000684157	RMVar_ID_204012	chr14	95159000	lnc-DICER1-3	lincRNA	exon	MeRIP-seq:(Medium)	Functional Loss
rs1000684804	RMVar_ID_930131	chr12	6225637	CD9	Protein coding	intron	Prediction:(Low)	Functional Loss
rs1000685993	RMVar_ID_226706	chr5	172771000	DUSP1	Protein coding	5'UTR	miCLIP:(High)	Functional Loss
rs1000686441	RMVar_ID_721837	chr6	80069039	-	Other	Unknown	MeRIP-seq:(Medium)	Functional Loss
rs1000688124	RMVar_ID_1083156	chr17	81238533	TEPSIN	Protein coding	intron	Prediction:(Low)	Functional Gain
rs1000688320	RMVar_ID_577015	chr10	999051	-	Other	Unknown	MeRIP-seq:(Medium)	Functional Loss
rs1000688469	RMVar_ID_218351	chr15	43527124	MAP1A	Protein coding	CDS	MeRIP-seq:(Medium)	Functional Loss
rs1000690571	RMVar_ID_170892	chr11	1452987	BRSK2	Protein coding	intron	miCLIP:(High)	Functional Loss
rs1000691141	RMVar_ID_481810	chr8	55763026	RF00017-4497,RF00017-4675,RF00017-4706	SRP RNA,SRP RNA,SRP RNA	intron,intron,intron	MeRIP-seq:(Medium)	Functional Loss
rs1000691228	RMVar_ID_339221	chr14	75546753	-	Other	Unknown	MeRIP-seq:(Medium)	Functional Loss
rs1000695171	RMVar_ID_447895	chr19	34227396	LSM14A	Protein coding	3'UTR	miCLIP:(High)	Functional Loss
rs1000696279	RMVar_ID_637382	chr1	95244645	AC092802.3	lincRNA	intron	MeRIP-seq:(Medium)	Functional Loss
rs1000697836	RMVar_ID_1096146	chr18	77972486	LINC01029	lincRNA	exon	Prediction:(Low)	Functional Loss
rs1000698627	RMVar_ID_465388	chr12	112103349	NAA25	Protein coding	intron	miCLIP:(High)	Functional Loss
rs1000699337	RMVar_ID_1144449	chr1	12580274	DHRS3	Protein coding	intron	Prediction:(Low)	Functional Loss
rs1000699379	RMVar_ID_579036	chr10	12829072	CAMK1D	Protein coding	3'UTR	miCLIP:(High)	Functional Loss
rs1000700426	RMVar_ID_1103803	chr19	7901461	AC010336.1	lincRNA	exon	Prediction:(Low)	Functional Gain
rs10007075	RMVar_ID_176532	chr4	177353539	AC027627.1	lincRNA	intron	MeRIP-seq&m6A-Seal-seq:(Medium)	Functional Loss
rs1000708084	RMVar_ID_944647	chr12	132283189	AC148477.4	lincRNA	exon	Prediction:(Low)	Functional Gain
rs1000709447	RMVar_ID_888336	chr10	94279330	PLCE1-AS1	lincRNA	exon	Prediction:(Low)	Functional Gain
rs1000709637	RMVar_ID_465367	chr12	112028477	NAA25	Protein coding	3'UTR	miCLIP:(High)	Functional Loss
rs1000709697	RMVar_ID_285167	chr6	24544800	KIAA0319	Protein coding	3'UTR	MeRIP-seq:(Medium)	Functional Loss
rs1000710144	RMVar_ID_338351	chr16	12570859	SNX29	Protein coding	3'UTR	MeRIP-seq:(Medium)	Functional Loss
rs1000716026	RMVar_ID_654234	chr8	6758250	AGPAT5	Protein coding	3'UTR	DART-seq:(High)	Functional Loss
rs1000718380	RMVar_ID_1168354	chr1	169724040	SELE	Protein coding	3'UTR	Prediction:(Low)	Functional Gain
rs1000718873	RMVar_ID_743821	chr8	38276349	NSD3	Protein coding	CDS	miCLIP:(High)	Functional Loss
rs1000722544	RMVar_ID_418046	chr19	2716530	DIRAS1	Protein coding	3'UTR	m6ACE-seq:(High)	Functional Loss
rs1000722658	RMVar_ID_1139094	chr1	1034379	AGRN	Protein coding	intron	Prediction:(Low)	Functional Loss
rs1000722952	RMVar_ID_626969	chr18	77985611	LINC01029,AC134978.1	lincRNA,lincRNA	intron,intron	MeRIP-seq:(Medium)	Functional Loss
rs1000723448	RMVar_ID_270679	chr1	7780935	VAMP3	Protein coding	3'UTR	MeRIP-seq:(Medium)	Functional Loss
rs1000724351	RMVar_ID_921277	chr11	68048218	TCIRG1	Protein coding	intron	Prediction:(Low)	Functional Gain
rs1000724712	RMVar_ID_353568	chr2	32357644	BIRC6	Protein coding	intron	MeRIP-seq:(Medium)	Functional Loss
rs1000725720	RMVar_ID_1087459	chr18	12031989	AP001542.3	lincRNA	exon	Prediction:(Low)	Functional Gain
rs1000727005	RMVar_ID_1069557	chr17	47671856	KPNB1	Protein coding	intron	Prediction:(Low)	Functional Loss
rs1000729823	RMVar_ID_1124418	chr19	43504353	PHLDB3	Protein coding	intron	Prediction:(Low)	Functional Gain
rs1000730497	RMVar_ID_375642	chr4	5812754	CRMP1	Protein coding	intron	MeRIP-seq:(Medium)	Functional Loss
rs1000731708	RMVar_ID_898861	chr11	106678869	GUCY1A2	Protein coding	3'UTR	Prediction:(Low)	Functional Gain
rs1000731711	RMVar_ID_897376	chr11	8268602	LMO1	Protein coding	5'UTR	Prediction:(Low)	Functional Gain
rs1000733042	RMVar_ID_516062	chr22	26672850	MIAT,MIATNB	lincRNA,lincRNA	exon,exon	m6A-REF-seq&miCLIP:(High)	Functional Loss
rs1000733504	RMVar_ID_681118	chr8	80877215	-	Other	Unknown	miCLIP:(High)	Functional Loss
rs1000734563	RMVar_ID_974953	chr14	28778202	LINC01551	lincRNA	intron	Prediction:(Low)	Functional Loss
rs1000735028	RMVar_ID_742464	chr8	117805928	-	Other	Unknown	m6A-Label-seq:(High)	Functional Loss
rs1000735126	RMVar_ID_152228	chr3	185482604	MAP3K13	Protein coding	3'UTR	MeRIP-seq:(Medium)	Functional Loss
rs1000737898	RMVar_ID_583248	chr12	132550011	-	Other	Unknown	MeRIP-seq:(Medium)	Functional Loss
rs1000740579	RMVar_ID_1044412	chr16	86541773	MTHFSD	Protein coding	CDS	Prediction:(Low)	Functional Loss
rs1000740910	RMVar_ID_431806	chr3	170097395	-	Other	Unknown	MeRIP-seq:(Medium)	Functional Loss
rs1000741121	RMVar_ID_599868	chr22	15822919	DUXAP8	lincRNA	intron	MeRIP-seq:(Medium)	Functional Loss
rs1000743440	RMVar_ID_560877	chr1	161230686	TOMM40L	Protein coding	3'UTR	MeRIP-seq:(Medium)	Functional Loss
rs1000744098	RMVar_ID_399865	chr10	62095138	ARID5B	Protein coding	3'UTR	MeRIP-seq:(Medium)	Functional Loss
rs1000744674	RMVar_ID_1129105	chr19	49057729	AC008687.7,CGB7,AC008687.8	Pseudogene,Protein coding,Protein coding	exon,5'UTR,intron	Prediction:(Low)	Functional Gain
rs1000744796	RMVar_ID_1183459	chr1	244970169	EFCAB2	Protein coding	intron	Prediction:(Low)	Functional Loss
rs1000746828	RMVar_ID_710347	chr9	120798870	B3GNT10	Protein coding	CDS	m6A-Label-seq:(High)	Functional Loss
rs1000746840	RMVar_ID_1054523	chr17	13909585	AC005304.2	lincRNA	exon	Prediction:(Low)	Functional Loss
rs1000747774	RMVar_ID_978584	chr14	57042233	OTX2-AS1,AL137100.1	lincRNA,Pseudogene	intron,exon	Prediction:(Low)	Functional Gain
rs1000748013	RMVar_ID_156938	chr5	5019419	LINC01020	lincRNA	intron	m6A-Label-seq:(High)	Functional Loss
rs1000749390	RMVar_ID_146399	chr19	16646825	SMIM7,AC008764.4	Protein coding,Protein coding	intron,intron	m6A-Seal-seq&MeRIP-seq:(Medium)	Functional Loss
rs1000749449	RMVar_ID_620239	chr14	45115975	PRPF39	Protein coding	3'UTR	MeRIP-seq:(Medium)	Functional Loss
rs1000749596	RMVar_ID_1006009	chr15	72243201	PARP6	Protein coding	intron	Prediction:(Low)	Functional Loss
rs1000750091	RMVar_ID_381065	chr5	66078752	-	Other	Unknown	MeRIP-seq:(Medium)	Functional Loss
rs1000753555	RMVar_ID_597165	chr2	231047041	-	Other	Unknown	MeRIP-seq:(Medium)	Functional Loss
rs1000754418	RMVar_ID_459320	chr16	30965931	SETD1A	Protein coding	CDS	MeRIP-seq:(Medium)	Functional Loss
rs1000755241	RMVar_ID_1015241	chr15	99727849	LYSMD4	Protein coding	intron	Prediction:(Low)	Functional Gain
rs1000755243	RMVar_ID_607943	chr12	89624343	ATP2B1	Protein coding	CDS	DART-seq:(High)	Functional Loss
rs1000756293	RMVar_ID_907221	chr11	129611978	AP003500.1	lincRNA	exon	Prediction:(Low)	Functional Gain
rs1000759813	RMVar_ID_394634	chr20	3917096	PANK2	Protein coding	intron	MeRIP-seq:(Medium)	Functional Loss
rs1000761455	RMVar_ID_220793	chr21	44886191	ITGB2	Protein coding	exon	MeRIP-seq:(Medium)	Functional Loss
rs1000762532	RMVar_ID_563961	chr9	137219211	BX255925.3	Protein coding	3'UTR	MeRIP-seq:(Medium)	Functional Loss
rs1000762685	RMVar_ID_170740	chr11	1249112	MUC5B-AS1	lincRNA	intron	MeRIP-seq:(Medium)	Functional Loss
rs1000763015	RMVar_ID_1076429	chr17	67366464	PSMD12	Protein coding	CDS	Prediction:(Low)	Functional Loss
rs1000763670	RMVar_ID_545776	chr12	21690209	AC010197.1	lincRNA	intron	MeRIP-seq:(Medium)	Functional Loss
rs1000764521	RMVar_ID_743373	chr8	37697721	-	Other	Unknown	miCLIP:(High)	Functional Loss
rs1000764750	RMVar_ID_395861	chr20	16579090	-	Other	Unknown	MeRIP-seq:(Medium)	Functional Loss
rs1000766371	RMVar_ID_464802	chr12	110373528	ANAPC7	Protein coding	3'UTR	MeRIP-seq:(Medium)	Functional Loss
rs1000766492	RMVar_ID_952065	chr12	64696284	AC025262.2	Other	exon	Prediction:(Low)	Functional Loss
rs1000766800	RMVar_ID_666306	chr10	86521709	WAPL	Protein coding	5'UTR	MeRIP-seq:(Medium)	Functional Loss
rs1000768039	RMVar_ID_906319	chr11	125102437	TMEM218	Protein coding	intron	Prediction:(Low)	Functional Loss
rs1000774038	RMVar_ID_309508	chr19	57419704	lnc-VN1R1-1	lincRNA	exon	MeRIP-seq:(Medium)	Functional Loss
rs1000775632	RMVar_ID_290260	chr9	116698885	ASTN2	Protein coding	intron	MeRIP-seq:(Medium)	Functional Loss
rs1000776853	RMVar_ID_620835	chr14	49634875	-	Other	Unknown	MeRIP-seq:(Medium)	Functional Loss
rs1000777611	RMVar_ID_347979	chr4	24325587	-	Other	Unknown	MeRIP-seq:(Medium)	Functional Loss
rs1000779003	RMVar_ID_187024	chr12	75506812	KRR1	Protein coding	CDS	DART-seq:(High)	Functional Loss
rs1000780285	RMVar_ID_1083548	chr17	81565358	NPLOC4	Protein coding	intron	Prediction:(Low)	Functional Loss
rs1000780613	RMVar_ID_501440	chr2	23689447	KLHL29	Protein coding	intron	MeRIP-seq:(Medium)	Functional Loss
rs1000781750	RMVar_ID_454067	chr19	43590420	-	Other	Unknown	MeRIP-seq:(Medium)	Functional Loss
rs1000782296	RMVar_ID_317252	chr2	96593290	KANSL3	Protein coding	3'UTR	miCLIP:(High)	Functional Loss
rs1000782408	RMVar_ID_699003	chr7	4997684	RBAK-RBAKDN,RNF216P1	Protein coding,Pseudogene	intron,exon	miCLIP:(High)	Functional Loss
rs1000782689	RMVar_ID_984043	chr14	77427120	VIPAS39	Protein coding	3'UTR	Prediction:(Low)	Functional Loss
rs1000784838	RMVar_ID_667427	chr2	60459148	BCL11A	Protein coding	intron	DART-seq:(High)	Functional Loss
rs1000786509	RMVar_ID_302272	chr19	49597779	PRR12	Protein coding	CDS	miCLIP:(High)	Functional Loss
rs1000786564	RMVar_ID_317934	chr2	98726257	MGAT4A	Protein coding	CDS	m6A-REF-seq:(High)	Functional Loss
rs1000789008	RMVar_ID_1105635	chr19	9996965	AC008742.1	lincRNA	exon	Prediction:(Low)	Functional Loss
rs1000790179	RMVar_ID_1065902	chr17	42014857	DNAJC7	Protein coding	intron	Prediction:(Low)	Functional Loss
rs1000791885	RMVar_ID_323530	chr14	60134392	PCNX4	Protein coding	3'UTR	MeRIP-seq:(Medium)	Functional Loss
rs1000792998	RMVar_ID_910741	chr11	35860733	KRT18P14	Pseudogene	exon	Prediction:(Low)	Functional Gain
rs1000793100	RMVar_ID_496705	chr1	35115326	-	Other	Unknown	MeRIP-seq:(Medium)	Functional Loss
rs1000797825	RMVar_ID_1109817	chr19	14824396	OR7C1,OR7A5	Protein coding,Protein coding	intron,3'UTR	Prediction:(Low)	Functional Gain
rs1000800961	RMVar_ID_951907	chr12	64159762	SRGAP1	Protein coding	3'UTR	Prediction:(Low)	Functional Loss
rs1000800994	RMVar_ID_877193	chr10	21030389	EIF4BP2	Pseudogene	exon	Prediction:(Low)	Functional Loss
rs1000801796	RMVar_ID_393358	chr20	482376	CSNK2A1	Protein coding	3'UTR	DART-seq:(High)	Functional Loss
rs1000802835	RMVar_ID_1177938	chr1	214603490	CENPF	Protein coding	intron	Prediction:(Low)	Functional Loss
rs1000803952	RMVar_ID_152171	chr3	185417432	-	Other	Unknown	MeRIP-seq:(Medium)	Functional Loss
rs1000804463	RMVar_ID_579042	chr10	12834082	CAMK1D	Protein coding	3'UTR	MeRIP-seq:(Medium)	Functional Loss
rs1000807601	RMVar_ID_892558	chr11	764249	TALDO1	Protein coding	intron	Prediction:(Low)	Functional Loss
rs1000809875	RMVar_ID_406074	chr16	87695078	JPH3	Protein coding	intron	MeRIP-seq:(Medium)	Functional Loss
rs1000813040	RMVar_ID_1181536	chr1	232180049	AL353052.2	lincRNA	exon	Prediction:(Low)	Functional Loss
rs1000814617	RMVar_ID_1089317	chr18	25953405	AC027229.1	Pseudogene	exon	Prediction:(Low)	Functional Loss
rs1000815086	RMVar_ID_330093	chr16	793036	CHTF18	Protein coding	CDS	miCLIP:(High)	Functional Loss
rs10008158	RMVar_ID_528303	chr4	105683067	INTS12	Protein coding	CDS	MeRIP-seq:(Medium)	Functional Loss
rs1000816459	RMVar_ID_1140200	chr1	1915378	CALML6	Protein coding	intron	Prediction:(Low)	Functional Loss
rs1000816958	RMVar_ID_1140812	chr1	2551076	TNFRSF14-AS1	lincRNA	exon	Prediction:(Low)	Functional Gain
rs1000819106	RMVar_ID_877034	chr10	18677897	ARL5B	Protein coding	3'UTR	Prediction:(Low)	Functional Loss
rs1000819860	RMVar_ID_469956	chr1	230703259	AGT	Protein coding	CDS	MeRIP-seq:(Medium)	Functional Loss
rs1000819946	RMVar_ID_963457	chr13	45476251	COG3	Protein coding	CDS	Prediction:(Low)	Functional Loss
rs1000820164	RMVar_ID_566949	chr18	74631084	ZNF407	Protein coding	CDS	MeRIP-seq:(Medium)	Functional Loss
rs1000826593	RMVar_ID_160269	chr11	62727383	-	Other	Unknown	MeRIP-seq:(Medium)	Functional Loss
rs1000826850	RMVar_ID_1164963	chr1	24107095	MYOM3	Protein coding	CDS	Prediction:(Low)	Functional Loss
rs1000828790	RMVar_ID_966160	chr13	76882354	KCTD12	Protein coding	3'UTR	Prediction:(Low)	Functional Loss
rs1000830804	RMVar_ID_726049	chr17	37610028	DDX52	Protein coding	3'UTR	MeRIP-seq:(Medium)	Functional Loss
rs1000833063	RMVar_ID_454932	chr19	44195249	lnc-ZNF227-1	lincRNA	exon	MeRIP-seq:(Medium)	Functional Loss
rs1000835374	RMVar_ID_612529	chr17	74838589	TMEM104	Protein coding	intron	MeRIP-seq:(Medium)	Functional Loss
rs1000835614	RMVar_ID_955273	chr12	90947862	LINC00615	lincRNA	exon	Prediction:(Low)	Functional Loss
rs1000837350	RMVar_ID_179609	chr6	7231665	RREB1	Protein coding	CDS	MeRIP-seq:(Medium)	Functional Loss
rs1000838329	RMVar_ID_542317	chr12	120446384	TRIAP1	Protein coding	5'UTR	m6ACE-seq:(High)	Functional Loss
rs1000840671	RMVar_ID_557670	chr1	155015598	ZBTB7B	Protein coding	CDS	miCLIP:(High)	Functional Loss
rs1000842802	RMVar_ID_168460	chr3	14142327	TMEM43,AC090004.1	Protein coding,Protein coding	3'UTR,intron	MeRIP-seq:(Medium)	Functional Loss
rs1000843357	RMVar_ID_438485	chr14	31206244	HECTD1	Protein coding	intron	MeRIP-seq:(Medium)	Functional Loss
rs1000843460	RMVar_ID_1110448	chr19	15619086	CYP4F8	Protein coding	intron	Prediction:(Low)	Functional Loss
rs1000843512	RMVar_ID_1012797	chr15	89618192	KIF7	Protein coding	exon	Prediction:(Low)	Functional Loss
rs1000846371	RMVar_ID_745781	chr7	55211356	EGFR	Protein coding	3'UTR	miCLIP:(High)	Functional Loss
rs1000848354	RMVar_ID_1091038	chr18	41521307	AC021504.1	lincRNA	intron	Prediction:(Low)	Functional Gain
rs1000848429	RMVar_ID_1096041	chr18	77113453	AC018529.2	lincRNA	intron	Prediction:(Low)	Functional Loss
rs1000848593	RMVar_ID_174538	chr11	12532677	-	Other	Unknown	MeRIP-seq:(Medium)	Functional Loss
rs1000850273	RMVar_ID_211237	chr6	116371057	DSE	Protein coding	intron	MeRIP-seq:(Medium)	Functional Loss
rs1000850464	RMVar_ID_710910	chr9	122820052	-	Other	Unknown	MeRIP-seq:(Medium)	Functional Loss
rs1000850905	RMVar_ID_325386	chr14	68787925	ZFP36L1	Protein coding	3'UTR	MeRIP-seq:(Medium)	Functional Loss
rs1000852529	RMVar_ID_354454	chr2	38075340	CYP1B1-AS1	lincRNA	intron	MeRIP-seq:(Medium)	Functional Loss
rs1000852752	RMVar_ID_442995	chr20	60718980	-	Other	Unknown	miCLIP:(High)	Functional Loss
rs1000853060	RMVar_ID_902087	chr11	112165271	AP002884.1	lincRNA	exon	Prediction:(Low)	Functional Loss
rs1000853772	RMVar_ID_178297	chr6	1609970	FOXC1	Protein coding	5'UTR	miCLIP:(High)	Functional Loss
rs1000854224	RMVar_ID_177565	chr9	21522393	MIR31HG	lincRNA	intron	MeRIP-seq:(Medium)	Functional Loss
rs1000854521	RMVar_ID_330334	chr16	1077389	-	Other	Unknown	MeRIP-seq:(Medium)	Functional Loss
rs1000856564	RMVar_ID_321988	chr7	143287017	AC073342.1	lincRNA	intron	MeRIP-seq:(Medium)	Functional Loss
rs1000857998	RMVar_ID_929312	chr12	2959987	TEAD4	Protein coding	5'UTR	Prediction:(Low)	Functional Loss
rs1000858662	RMVar_ID_371472	chr1	207049291	PFKFB2	Protein coding	intron	m6A-Seal-seq&MeRIP-seq:(Medium)	Functional Loss
rs1000865581	RMVar_ID_385704	chr13	28292448	PAN3	Protein coding	CDS	MeRIP-seq:(Medium)	Functional Loss
rs1000866466	RMVar_ID_741034	chr5	146457264	TCERG1	Protein coding	exon	DART-seq:(High)	Functional Loss
rs1000868926	RMVar_ID_904707	chr11	119357218	USP2	Protein coding	CDS	Prediction:(Low)	Functional Loss
rs1000869661	RMVar_ID_642546	chr9	6681384	lnc-GLDC-2	lincRNA	exon	MeRIP-seq:(Medium)	Functional Loss
rs1000870538	RMVar_ID_1061319	chr17	32877090	MYO1D	Protein coding	5'UTR	Prediction:(Low)	Functional Loss
rs1000871098	RMVar_ID_419734	chr19	4217010	ANKRD24	Protein coding	CDS	MeRIP-seq:(Medium)	Functional Loss
rs1000872709	RMVar_ID_158630	chr11	61510060	LRRC10B	Protein coding	3'UTR	MeRIP-seq:(Medium)	Functional Loss
rs1000873036	RMVar_ID_1099301	chr19	2111543	AP3D1	Protein coding	intron	Prediction:(Low)	Functional Loss
rs1000874258	RMVar_ID_665324	chr10	75407378	ZNF503-AS2	lincRNA	exon	miCLIP:(High)	Functional Loss
rs1000874502	RMVar_ID_690857	chr9	98015353	RF00017-4520	SRP RNA	intron	MeRIP-seq:(Medium)	Functional Loss
rs1000876793	RMVar_ID_519091	chr22	36237228	APOL2	Protein coding	intron	MeRIP-seq:(Medium)	Functional Loss
rs1000876861	RMVar_ID_966342	chr13	77129179	MYCBP2	Protein coding	intron	Prediction:(Low)	Functional Loss
rs1000881418	RMVar_ID_562853	chr9	136806278	CCDC183-AS1	lincRNA	intron	MeRIP-seq:(Medium)	Functional Loss
rs1000882856	RMVar_ID_589460	chrX	154487667	SLC10A3	Protein coding	CDS	MeRIP-seq:(Medium)	Functional Loss
rs1000883378	RMVar_ID_255465	chr9	78236100	CEP78	Protein coding	5'UTR	miCLIP:(High)	Functional Loss
rs1000883621	RMVar_ID_391078	chr4	147636544	-	Other	Unknown	MeRIP-seq:(Medium)	Functional Loss
rs1000883649	RMVar_ID_678368	chr17	9243416	NTN1	Protein coding	3'UTR	MeRIP-seq:(Medium)	Functional Loss
rs1000884984	RMVar_ID_228562	chr5	177615709	lnc-FAM153A-3	lincRNA	intron	miCLIP:(High)	Functional Loss
rs1000885150	RMVar_ID_1033308	chr16	48357208	LONP2	Protein coding	3'UTR	Prediction:(Low)	Functional Loss
rs1000889667	RMVar_ID_1069589	chr17	47711929	TBKBP1	Protein coding	3'UTR	Prediction:(Low)	Functional Gain
rs1000889974	RMVar_ID_498717	chr1	39610926	-	Other	Unknown	MeRIP-seq:(Medium)	Functional Loss
rs1000890668	RMVar_ID_1098701	chr19	1599233	UQCR11,AC005943.1	Protein coding,Protein coding	intron,intron	Prediction:(Low)	Functional Gain
rs1000893300	RMVar_ID_1017960	chr16	1256156	TPSD1	Protein coding	intron	Prediction:(Low)	Functional Loss
rs1000893950	RMVar_ID_885698	chr10	79294199	ZMIZ1	Protein coding	intron	Prediction:(Low)	Functional Loss
rs1000894230	RMVar_ID_311792	chr19	58387313	RPS5	Protein coding	5'UTR	miCLIP&m6A-REF-seq:(High)	Functional Loss
rs1000894652	RMVar_ID_451001	chr19	38944289	AC011455.2,FBXO17	Protein coding,Protein coding	intron,intron	MeRIP-seq:(Medium)	Functional Loss
rs1000898159	RMVar_ID_1157426	chr1	156640101	AL365181.2	lincRNA	exon	Prediction:(Low)	Functional Loss
rs1000898581	RMVar_ID_959704	chr13	21702621	FGF9	Protein coding	3'UTR	Prediction:(Low)	Functional Loss
rs1000899104	RMVar_ID_156349	chr5	1223548	SLC6A19	Protein coding	3'UTR	m6A-REF-seq:(High)	Functional Loss
rs1000899322	RMVar_ID_958708	chr13	114287210	UPF3A	Protein coding	intron	Prediction:(Low)	Functional Gain
rs1000899770	RMVar_ID_685464	chr3	98881710	DCBLD2	Protein coding	CDS	miCLIP:(High)	Functional Loss
rs1000900345	RMVar_ID_270116	chr1	6223090	ICMT	Protein coding	3'UTR	miCLIP:(High)	Functional Loss
rs1000901120	RMVar_ID_555153	chr1	151164920	SCNM1	Protein coding	intron	MeRIP-seq:(Medium)	Functional Loss
rs1000901537	RMVar_ID_1094828	chr18	67831389	AC114689.2	Pseudogene	exon	Prediction:(Low)	Functional Loss
rs1000901724	RMVar_ID_258913	chr5	42718125	GHR	Protein coding	intron	MeRIP-seq:(Medium)	Functional Loss
rs1000903065	RMVar_ID_561379	chr1	164559919	PBX1	Protein coding	intron	miCLIP:(High)	Functional Loss
rs1000903130	RMVar_ID_387610	chr3	114452543	ZBTB20	Protein coding	intron	m6A-Label-seq:(High)	Functional Loss
rs1000903605	RMVar_ID_873087	chr10	119003860	AL157388.1	lincRNA	intron	Prediction:(Low)	Functional Gain
rs1000907183	RMVar_ID_334461	chr16	3317719	-	Other	Unknown	MeRIP-seq:(Medium)	Functional Loss
rs1000907914	RMVar_ID_1130515	chr19	50050863	AC010624.1,ZNF473	lincRNA,Protein coding	exon,intron	Prediction:(Low)	Functional Gain
rs1000909107	RMVar_ID_153225	chr3	194487939	ATP13A3	Protein coding	intron	MeRIP-seq:(Medium)	Functional Loss
rs1000909811	RMVar_ID_575343	chr21	33553829	SON	Protein coding	CDS	m6ACE-seq&miCLIP:(High)	Functional Loss
rs1000914162	RMVar_ID_876598	chr10	15241247	AL607028.1	lincRNA	exon	Prediction:(Low)	Functional Loss
rs1000914447	RMVar_ID_1166967	chr1	28866317	OPRD1	Protein coding	3'UTR	Prediction:(Low)	Functional Gain
rs1000922294	RMVar_ID_922999	chr11	72172453	-	Other	Unknown	Prediction:(Low)	Functional Loss
rs1000923002	RMVar_ID_1029677	chr16	29812339	PRRT2,AC009133.6	Protein coding,Protein coding	intron,intron	Prediction:(Low)	Functional Loss
rs1000925223	RMVar_ID_1067248	chr17	43640694	MEOX1	Protein coding	3'UTR	Prediction:(Low)	Functional Loss
rs1000926872	RMVar_ID_496160	chr1	32856201	-	Other	Unknown	DART-seq:(High)	Functional Loss
rs1000930258	RMVar_ID_425791	chr19	11323386	AC011472.2,RAB3D	lincRNA,Protein coding	intron,3'UTR	DART-seq:(High)	Functional Loss
rs1000931022	RMVar_ID_530522	chr12	1493243	-	Other	Unknown	MeRIP-seq:(Medium)	Functional Loss
rs1000931501	RMVar_ID_335171	chr16	3654938	DNASE1	Protein coding	intron	miCLIP:(High)	Functional Loss
rs1000931803	RMVar_ID_1145311	chr1	108202080	AL359258.3	Other	exon	Prediction:(Low)	Functional Gain
rs1000936305	RMVar_ID_578812	chr10	11886878	-	Other	Unknown	MeRIP-seq:(Medium)	Functional Loss
rs1000936600	RMVar_ID_1004332	chr15	66278789	AC055855.3	lincRNA	exon	Prediction:(Low)	Functional Loss
rs10009368	RMVar_ID_359322	chr4	134200445	-	Other	Unknown	MeRIP-seq:(Medium)	Functional Loss
rs1000937424	RMVar_ID_352333	chr7	101093120	TRIM56	Protein coding	3'UTR	MeRIP-seq:(Medium)	Functional Loss
rs1000944186	RMVar_ID_175986	chr4	168926410	PALLD	Protein coding	3'UTR	miCLIP:(High)	Functional Loss
rs1000944408	RMVar_ID_538305	chr13	43859774	CCDC122	Protein coding	exon	MeRIP-seq:(Medium)	Functional Loss
rs1000944901	RMVar_ID_480257	chr6	147564627	SAMD5	Protein coding	3'UTR	MeRIP-seq:(Medium)	Functional Loss
rs1000944966	RMVar_ID_265390	chr16	28320715	SBK1	Protein coding	CDS	MeRIP-seq:(Medium)	Functional Loss
rs1000945429	RMVar_ID_1111065	chr19	16417506	EPS15L1	Protein coding	intron	Prediction:(Low)	Functional Loss
rs1000946454	RMVar_ID_438191	chr5	163474139	HMMR	Protein coding	CDS	miCLIP:(High)	Functional Loss
rs1000946826	RMVar_ID_451565	chr19	39489765	TIMM50	Protein coding	CDS	MeRIP-seq:(Medium)	Functional Loss
rs1000947527	RMVar_ID_633433	chr17	81939762	PYCR1,MYADML2	Protein coding,Protein coding	intron,3'UTR	MeRIP-seq:(Medium)	Functional Loss
rs1000947571	RMVar_ID_1178476	chr1	219612140	ZC3H11B	Protein coding	5'UTR	Prediction:(Low)	Functional Gain
rs1000948383	RMVar_ID_902638	chr11	114529332	NXPE1	Protein coding	intron	Prediction:(Low)	Functional Gain
rs1000951088	RMVar_ID_300065	chr19	47001687	ARHGAP35	Protein coding	3'UTR	MeRIP-seq:(Medium)	Functional Loss
rs1000952114	RMVar_ID_375956	chr4	6618991	MAN2B2	Protein coding	intron	MeRIP-seq:(Medium)	Functional Loss
rs1000956297	RMVar_ID_1131551	chr19	51173117	SIGLEC17P	Pseudogene	exon	Prediction:(Low)	Functional Gain
rs1000956339	RMVar_ID_222820	chr2	241092343	MTERF4	Protein coding	intron	MeRIP-seq:(Medium)	Functional Loss
rs1000957645	RMVar_ID_185175	chr22	49888930	-	Other	Unknown	miCLIP:(High)	Functional Loss
rs1000959424	RMVar_ID_715962	chr9	133471569	-	Other	Unknown	MeRIP-seq:(Medium)	Functional Loss
rs1000961089	RMVar_ID_324193	chr14	63624977	WDR89	Protein coding	intron	DART-seq&miCLIP:(High)	Functional Loss
rs1000964665	RMVar_ID_559253	chr1	156591947	NAXE	Protein coding	CDS	miCLIP:(High)	Functional Loss
rs1000965477	RMVar_ID_963725	chr13	46228045	LRRC63	Protein coding	CDS	Prediction:(Low)	Functional Loss
rs1000967370	RMVar_ID_174945	chr11	14605102	PSMA1	Protein coding	intron	MeRIP-seq:(Medium)	Functional Loss
rs1000968021	RMVar_ID_1095916	chr18	76979486	MBP	Protein coding	3'UTR	Prediction:(Low)	Functional Loss
rs1000968502	RMVar_ID_1050697	chr17	6607228	KIAA0753	Protein coding	CDS	Prediction:(Low)	Functional Gain
rs1000977658	RMVar_ID_998569	chr15	43777194	ELL3,AC018512.1	Protein coding,Protein coding	5'UTR,intron	Prediction:(Low)	Functional Gain
rs1000979112	RMVar_ID_1127771	chr19	47781065	SELENOW	Protein coding	intron	Prediction:(Low)	Functional Loss
rs1000979511	RMVar_ID_543298	chr12	122021092	BCL7A	Protein coding	5'UTR	MeRIP-seq:(Medium)	Functional Loss
rs1000980075	RMVar_ID_446991	chr11	108779443	DDX10	Protein coding	intron	MeRIP-seq:(Medium)	Functional Loss
rs1000980366	RMVar_ID_1044219	chr16	85914389	IRF8	Protein coding	intron	Prediction:(Low)	Functional Loss
rs1000980689	RMVar_ID_562801	chr9	136802393	CCDC183-AS1,CCDC183-AS1:2,CCDC183-AS1:3,CCDC183-AS1:4,CCDC183-AS1:5,CCDC183-AS1:6,CCDC183-AS1:7,CCDC183-AS1:8,CCDC183-AS1:9	lincRNA,lincRNA,lincRNA,lincRNA,lincRNA,lincRNA,lincRNA,lincRNA,lincRNA	exon,exon,exon,exon,exon,exon,exon,exon,exon	miCLIP:(High)	Functional Loss
rs1000981208	RMVar_ID_882195	chr10	59138068	TRAF6P1	Pseudogene	exon	Prediction:(Low)	Functional Gain
rs1000983851	RMVar_ID_1063945	chr17	39451203	MED1	Protein coding	5'UTR	Prediction:(Low)	Functional Gain
rs1000984591	RMVar_ID_690189	chr9	96386387	ZNF367	Protein coding	3'UTR	DART-seq:(High)	Functional Loss
rs1000984809	RMVar_ID_933207	chr12	102267316	HELLPAR	lincRNA	exon	Prediction:(Low)	Functional Gain
rs1000985198	RMVar_ID_1095870	chr18	76881460	ZNF236	Protein coding	CDS	Prediction:(Low)	Functional Loss
rs1000985563	RMVar_ID_553694	chr11	22625215	FANCF	Protein coding	CDS	MeRIP-seq:(Medium)	Functional Loss
rs1000985834	RMVar_ID_1135428	chr19	55467462	AC008735.5	Other	exon	Prediction:(Low)	Functional Loss
rs1000987448	RMVar_ID_915921	chr11	61782648	MYRF	Protein coding	intron	Prediction:(Low)	Functional Gain
rs1000988151	RMVar_ID_269244	chr1	2376400	MORN1	Protein coding	intron	MeRIP-seq:(Medium)	Functional Loss
rs1000988299	RMVar_ID_707691	chr15	88459728	MRPL46,AC013489.1	Protein coding,Protein coding	exon,3'UTR	miCLIP:(High)	Functional Loss
rs1000988744	RMVar_ID_318457	chr2	101152473	TBC1D8-AS1	lincRNA	exon	MeRIP-seq:(Medium)	Functional Loss
rs1000988854	RMVar_ID_461246	chrX	72329855	HDAC8,AL133500.1	Protein coding,Protein coding	3'UTR,intron	miCLIP:(High)	Functional Loss
rs1000988990	RMVar_ID_574500	chr21	31671166	SCAF4	Protein coding	3'UTR	MeRIP-seq:(Medium)	Functional Loss
rs1000989963	RMVar_ID_1173733	chr1	201787663	NAV1	Protein coding	intron	Prediction:(Low)	Functional Gain
rs1000989978	RMVar_ID_264686	chr16	24790701	TNRC6A	Protein coding	CDS	miCLIP&m6ACE-seq:(High)	Functional Loss
rs1000990526	RMVar_ID_975554	chr14	34126270	EGLN3	Protein coding	intron	Prediction:(Low)	Functional Gain
rs1000990659	RMVar_ID_488301	chr3	58318553	-	Other	Unknown	MeRIP-seq:(Medium)	Functional Loss
rs1000992771	RMVar_ID_231806	chr1	15568977	-	Other	Unknown	MeRIP-seq:(Medium)	Functional Loss
rs1000996401	RMVar_ID_231377	chr7	116561045	-	Other	Unknown	MeRIP-seq:(Medium)	Functional Loss
rs1000996913	RMVar_ID_924936	chr11	77040989	B3GNT6	Protein coding	3'UTR	Prediction:(Low)	Functional Gain
rs1000997611	RMVar_ID_884221	chr10	72068750	SPOCK2	Protein coding	intron	Prediction:(Low)	Functional Gain
rs1000998195	RMVar_ID_504659	chr11	116774247	ZPR1	Protein coding	3'UTR	DART-seq:(High)	Functional Loss
rs1000998793	RMVar_ID_1171626	chr1	183969325	COLGALT2	Protein coding	CDS	Prediction:(Low)	Functional Gain
rs1000999174	RMVar_ID_161316	chr11	64286292	GPR137	Protein coding	intron	miCLIP:(High)	Functional Loss
rs1001010336	RMVar_ID_723183	chr6	89329059	UBE2J1	Protein coding	3'UTR	DART-seq:(High)	Functional Loss
rs1001018164	RMVar_ID_1036506	chr16	60048980	LINC02141	lincRNA	exon	Prediction:(Low)	Functional Loss
rs1001018297	RMVar_ID_1120887	chr19	39173877	PAK4	Protein coding	CDS	Prediction:(Low)	Functional Loss
rs1001020661	RMVar_ID_1085042	chr17	83132960	AC139099.3	Other	exon	Prediction:(Low)	Functional Loss
rs1001021927	RMVar_ID_219087	chr21	41458988	-	Other	Unknown	MeRIP-seq:(Medium)	Functional Loss
rs1001022046	RMVar_ID_721748	chr6	79580441	-	Other	Unknown	MeRIP-seq:(Medium)	Functional Loss
rs1001023040	RMVar_ID_417379	chr19	2078302	-	Other	Unknown	MeRIP-seq:(Medium)	Functional Loss
rs1001025731	RMVar_ID_642216	chr9	5922713	KIAA2026	Protein coding	CDS	MeRIP-seq:(Medium)	Functional Loss
rs1001032840	RMVar_ID_967203	chr13	96053468	UGGT2	Protein coding	5'UTR	Prediction:(Low)	Functional Loss
rs1001034273	RMVar_ID_1093657	chr18	58672712	AC104365.2	lincRNA	exon	Prediction:(Low)	Functional Gain
rs1001035078	RMVar_ID_619031	chr3	129316138	H1-10	Protein coding	5'UTR	MeRIP-seq:(Medium)	Functional Loss
rs1001035776	RMVar_ID_250765	chr4	152535273	FBXW7	Protein coding	5'UTR	MeRIP-seq:(Medium)	Functional Loss
rs1001037208	RMVar_ID_336475	chr16	4883210	PPL	Protein coding	3'UTR	MeRIP-seq:(Medium)	Functional Loss
rs1001037909	RMVar_ID_302915	chr19	49909100	IL4I1,NUP62	Protein coding,Protein coding	intron,CDS	miCLIP:(High)	Functional Loss
rs1001038610	RMVar_ID_601401	chr22	19777323	-	Other	Unknown	MeRIP-seq:(Medium)	Functional Loss
rs1001038635	RMVar_ID_1178991	chr1	222746603	FAM177B	Protein coding	CDS	Prediction:(Low)	Functional Gain
rs1001039128	RMVar_ID_319122	chr8	123254250	ZHX1,ZHX1-C8orf76	Protein coding,Protein coding	CDS,intron	MeRIP-seq:(Medium)	Functional Loss
rs1001040290	RMVar_ID_185473	chr22	50204079	SELENOO	Protein coding	intron	MeRIP-seq:(Medium)	Functional Loss
rs1001040752	RMVar_ID_1035878	chr16	57696582	DRC7	Protein coding	5'UTR	Prediction:(Low)	Functional Gain
rs1001041165	RMVar_ID_631656	chr17	80390032	RNF213-AS1	lincRNA	intron	MeRIP-seq:(Medium)	Functional Loss
rs1001042784	RMVar_ID_579108	chr10	13137259	OPTN	Protein coding	3'UTR	MeRIP-seq:(Medium)	Functional Loss
rs1001047036	RMVar_ID_1139676	chr1	1354972	MXRA8	Protein coding	CDS	Prediction:(Low)	Functional Gain
rs1001047509	RMVar_ID_563537	chr9	137064383	AL807752.3	lincRNA	intron	MeRIP-seq:(Medium)	Functional Loss
rs1001048526	RMVar_ID_1020947	chr16	3087044	AC108134.3	lincRNA	exon	Prediction:(Low)	Functional Gain
rs1001052005	RMVar_ID_978957	chr14	58647673	LINC01500,DACT1	lincRNA,Protein coding	intron,3'UTR	Prediction:(Low)	Functional Loss
rs1001052525	RMVar_ID_212466	chr10	46547904	-	Other	Unknown	miCLIP:(High)	Functional Loss
rs1001053835	RMVar_ID_501256	chr2	20677908	GDF7	Protein coding	3'UTR	miCLIP:(High)	Functional Loss
rs1001054409	RMVar_ID_965371	chr13	59980807	DIAPH3	Protein coding	CDS	Prediction:(Low)	Functional Loss
rs1001055088	RMVar_ID_414242	chr10	103601358	-	Other	Unknown	MeRIP-seq:(Medium)	Functional Loss
rs1001056069	RMVar_ID_1160275	chr1	161726524	FCRLB	Protein coding	intron	Prediction:(Low)	Functional Loss
rs1001056126	RMVar_ID_619766	chr3	132659932	ACAD11,NPHP3-ACAD11	Protein coding,Protein coding	5'UTR,intron	MeRIP-seq:(Medium)	Functional Loss
rs1001056899	RMVar_ID_565485	chr6	169656437	-	Other	Unknown	MeRIP-seq:(Medium)	Functional Loss
rs1001056982	RMVar_ID_1056060	chr17	17973807	DRC3	Protein coding	intron	Prediction:(Low)	Functional Gain
rs1001058656	RMVar_ID_1024830	chr16	14265168	MRTFB	Protein coding	3'UTR	Prediction:(Low)	Functional Loss
rs1001059176	RMVar_ID_283903	chr15	29269629	FAM189A1,NSMCE3	Protein coding,Protein coding	intron,CDS	MeRIP-seq:(Medium)	Functional Loss
rs1001062959	RMVar_ID_484150	chr3	48693863	-	Other	Unknown	MeRIP-seq:(Medium)	Functional Loss
rs1001064665	RMVar_ID_870781	chr10	11455018	USP6NL	Protein coding	3'UTR	Prediction:(Low)	Functional Gain
rs1001065273	RMVar_ID_225425	chr13	113531721	TMCO3	Protein coding	intron	miCLIP:(High)	Functional Loss
rs1001065811	RMVar_ID_421816	chr19	6306480	ACER1	Protein coding	3'UTR	MeRIP-seq:(Medium)	Functional Loss
rs1001066077	RMVar_ID_1015867	chr15	101523345	PCSK6,AC090164.3	Protein coding,lincRNA	intron,exon	Prediction:(Low)	Functional Gain
rs1001067784	RMVar_ID_372684	chr4	761037	AC139887.2	lincRNA	exon	MeRIP-seq:(Medium)	Functional Loss
rs1001068109	RMVar_ID_1010163	chr15	81362022	TMC3-AS1	lincRNA	exon	Prediction:(Low)	Functional Loss
rs1001068516	RMVar_ID_231966	chr1	15727814	AL450998.3	lincRNA	intron	MeRIP-seq:(Medium)	Functional Loss
rs1001068744	RMVar_ID_299426	chr19	45883719	IRF2BP1	Protein coding	3'UTR	miCLIP:(High)	Functional Loss
rs1001068907	RMVar_ID_644928	chr1	174244555	RABGAP1L	Protein coding	intron	miCLIP:(High)	Functional Loss
rs1001069103	RMVar_ID_1027134	chr16	22007943	AC092119.3	lincRNA	exon	Prediction:(Low)	Functional Gain
rs1001069451	RMVar_ID_173025	chr11	6682370	MRPL17	Protein coding	CDS	miCLIP:(High)	Functional Loss
rs1001070206	RMVar_ID_672198	chr17	745188	GEMIN4	Protein coding	CDS	miCLIP:(High)	Functional Loss
rs1001071694	RMVar_ID_1045963	chr16	89113994	AC135782.3	lincRNA	exon	Prediction:(Low)	Functional Gain
rs1001071987	RMVar_ID_1193271	chr1	61459143	NFIA	Protein coding	3'UTR	Prediction:(Low)	Functional Loss
rs1001072488	RMVar_ID_1033889	chr16	50646677	NKD1	Protein coding	3'UTR	Prediction:(Low)	Functional Loss
rs10010733	RMVar_ID_251056	chr4	154218006	-	Other	Unknown	m6A-Label-seq:(High)	Functional Loss
rs1001075109	RMVar_ID_497711	chr1	37535259	HSALNG0002633	lincRNA	intron	m6A-Label-seq:(High)	Functional Loss
rs1001075304	RMVar_ID_594707	chr17	50485671	-	Other	Unknown	MeRIP-seq:(Medium)	Functional Loss
rs1001075790	RMVar_ID_918521	chr11	65160311	PDCL2P2	Pseudogene	exon	Prediction:(Low)	Functional Gain
rs1001077558	RMVar_ID_1096658	chr18	79995075	TXNL4A	Protein coding	intron	Prediction:(Low)	Functional Loss
rs1001080479	RMVar_ID_1093846	chr18	59338898	LMAN1	Protein coding	CDS	Prediction:(Low)	Functional Gain
rs1001080972	RMVar_ID_1117994	chr19	35509795	DMKN	Protein coding	intron	Prediction:(Low)	Functional Loss
rs1001081480	RMVar_ID_512139	chr7	27145493	HOXA6,HOXA3,AC004080.6	Protein coding,Protein coding,lincRNA	3'UTR,intron,intron	MeRIP-seq:(Medium)	Functional Loss
rs1001084754	RMVar_ID_698977	chr7	4996780	RF00017-4489	SRP RNA	intron	MeRIP-seq:(Medium)	Functional Loss
rs1001087242	RMVar_ID_437429	chr5	154888133	GEMIN5	Protein coding	3'UTR	miCLIP:(High)	Functional Loss
rs10010883	RMVar_ID_623183	chr4	181570423	-	Other	Unknown	m6A-Label-seq:(High)	Functional Loss
rs1001088575	RMVar_ID_155722	chr5	667663	TPPP	Protein coding	intron	MeRIP-seq:(Medium)	Functional Loss
rs1001088873	RMVar_ID_1113262	chr19	18940739	HOMER3	Protein coding	intron	Prediction:(Low)	Functional Loss
rs1001089019	RMVar_ID_583858	chr12	132941226	-	Other	Unknown	MeRIP-seq:(Medium)	Functional Loss
rs1001090819	RMVar_ID_655542	chr8	11845005	CTSB	Protein coding	intron	miCLIP:(High)	Functional Loss
rs1001092385	RMVar_ID_1112004	chr19	17515817	PGLS	Protein coding	intron	Prediction:(Low)	Functional Loss
rs1001093265	RMVar_ID_923861	chr11	74001889	UCP3	Protein coding	intron	Prediction:(Low)	Functional Gain
rs1001093756	RMVar_ID_630620	chr17	78993365	-	Other	Unknown	MeRIP-seq:(Medium)	Functional Loss
rs1001093791	RMVar_ID_1030340	chr16	30394549	SEPTIN1	Protein coding	intron	Prediction:(Low)	Functional Loss
rs1001097183	RMVar_ID_237589	chr1	29120435	TMEM200B	Protein coding	3'UTR	MeRIP-seq:(Medium)	Functional Loss
rs1001098231	RMVar_ID_421258	chr19	5688025	HSD11B1L,RPL36	Protein coding,Protein coding	CDS,intron	MeRIP-seq:(Medium)	Functional Loss
rs1001099274	RMVar_ID_1163986	chr1	21823957	HSPG2	Protein coding	intron	Prediction:(Low)	Functional Loss
rs1001100162	RMVar_ID_1163928	chr1	21669355	RAP1GAP	Protein coding	5'UTR	Prediction:(Low)	Functional Loss
rs1001100522	RMVar_ID_669840	chr2	70968201	AC007040.2	Protein coding	intron	miCLIP:(High)	Functional Loss
rs1001101027	RMVar_ID_152459	chr3	185931808	-	Other	Unknown	MeRIP-seq:(Medium)	Functional Loss
rs1001101959	RMVar_ID_1042945	chr16	83735699	AC009063.2	lincRNA	intron	Prediction:(Low)	Functional Loss
rs1001102351	RMVar_ID_353632	chr2	32464815	-	Other	Unknown	MeRIP-seq:(Medium)	Functional Loss
rs1001103364	RMVar_ID_629611	chr17	77344193	SEPTIN9	Protein coding	intron	MeRIP-seq:(Medium)	Functional Loss
rs1001104046	RMVar_ID_720752	chr20	37403670	SRC	Protein coding	3'UTR	MeRIP-seq:(Medium)	Functional Loss
rs1001104853	RMVar_ID_968862	chr14	105177212	NUDT14,AL512356.1	Protein coding,lincRNA	intron,intron	Prediction:(Low)	Functional Loss
rs1001106883	RMVar_ID_730857	chr13	95791089	-	Other	Unknown	MeRIP-seq:(Medium)	Functional Loss
rs1001109330	RMVar_ID_712098	chr9	127568248	RF00017-1003	SRP RNA	intron	MeRIP-seq:(Medium)	Functional Loss
rs1001109941	RMVar_ID_890190	chr10	101064835	KAZALD1	Protein coding	CDS	Prediction:(Low)	Functional Gain
rs1001110391	RMVar_ID_713560	chr9	129177019	IER5L	Protein coding	CDS	MeRIP-seq:(Medium)	Functional Loss
rs1001110770	RMVar_ID_178593	chr6	2857290	SERPINB9P1	lincRNA	intron	MeRIP-seq:(Medium)	Functional Loss
rs1001113739	RMVar_ID_389942	chr4	139125224	ELF2	Protein coding	CDS	MeRIP-seq:(Medium)	Functional Loss
rs1001114758	RMVar_ID_1048717	chr17	3034709	RAP1GAP2	Protein coding	3'UTR	Prediction:(Low)	Functional Loss
rs1001116321	RMVar_ID_1124239	chr19	43220781	CEACAMP10,PSG9	Pseudogene,Protein coding	intron,intron	Prediction:(Low)	Functional Gain
rs1001118078	RMVar_ID_153038	chr3	192798399	MB21D2	Protein coding	CDS	MeRIP-seq:(Medium)	Functional Loss
rs1001118929	RMVar_ID_992425	chr15	27364066	AC144833.1,GABRG3	lincRNA,Protein coding	exon,intron	Prediction:(Low)	Functional Loss
rs1001120539	RMVar_ID_183493	chr22	43132811	MCAT	Protein coding	3'UTR	m6A-REF-seq:(High)	Functional Loss
rs1001121198	RMVar_ID_1171783	chr1	185264121	AL356273.3	Pseudogene	exon	Prediction:(Low)	Functional Loss
rs1001121948	RMVar_ID_600311	chr22	17628759	lnc-ATP6V1E1-2	lincRNA	exon	MeRIP-seq:(Medium)	Functional Loss
rs1001124617	RMVar_ID_298413	chr5	88307383	TMEM161B-AS1	lincRNA	intron	MeRIP-seq:(Medium)	Functional Loss
rs1001125636	RMVar_ID_1093320	chr18	57478972	ONECUT2	Protein coding	3'UTR	Prediction:(Low)	Functional Loss
rs1001126722	RMVar_ID_600313	chr22	17628765	lnc-ATP6V1E1-2	lincRNA	exon	MeRIP-seq:(Medium)	Functional Loss
rs1001129614	RMVar_ID_345837	chr2	127863790	-	Other	Unknown	MeRIP-seq:(Medium)	Functional Loss
rs1001130407	RMVar_ID_193617	chr3	17871959	TBC1D5,AC104297.1	Protein coding,Pseudogene	intron,exon	miCLIP&DART-seq:(High)	Functional Loss
rs1001131491	RMVar_ID_962740	chr13	41263342	MTRF1	Protein coding	intron	Prediction:(Low)	Functional Loss
rs1001133481	RMVar_ID_255198	chr9	76359211	PCSK5	Protein coding	3'UTR	MeRIP-seq:(Medium)	Functional Loss
rs1001133985	RMVar_ID_191386	chr11	43943311	-	Other	Unknown	MeRIP-seq:(Medium)	Functional Loss
rs1001136725	RMVar_ID_638649	chr1	46635809	ATPAF1	Protein coding	CDS	m6ACE-seq&miCLIP:(High)	Functional Loss
rs1001138063	RMVar_ID_271102	chr1	9246949	-	Other	Unknown	MeRIP-seq:(Medium)	Functional Loss
rs1001140605	RMVar_ID_873534	chr10	122022967	TACC2	Protein coding	intron	Prediction:(Low)	Functional Gain
rs1001146428	RMVar_ID_935624	chr12	10321389	KLRD1	Protein coding	3'UTR	Prediction:(Low)	Functional Loss
rs1001146883	RMVar_ID_1008492	chr15	77112178	PEAK1	Protein coding	3'UTR	Prediction:(Low)	Functional Loss
rs1001147367	RMVar_ID_222709	chr2	240592019	CAPN10	Protein coding	CDS	MeRIP-seq:(Medium)	Functional Loss
rs1001147502	RMVar_ID_497878	chr1	37690486	-	Other	Unknown	MeRIP-seq:(Medium)	Functional Loss
rs1001147555	RMVar_ID_171212	chr11	2268632	-	Other	Unknown	MeRIP-seq:(Medium)	Functional Loss
rs1001151314	RMVar_ID_546874	chr16	66723585	DYNC1LI2	Protein coding	3'UTR	miCLIP:(High)	Functional Loss
rs1001152445	RMVar_ID_275450	chr20	49891445	-	Other	Unknown	MeRIP-seq:(Medium)	Functional Loss
rs1001153285	RMVar_ID_1142881	chr1	9198417	MIR34AHG	lincRNA	exon	Prediction:(Low)	Functional Loss
rs1001155137	RMVar_ID_963071	chr13	43877927	AL512506.1,CCDC122	lincRNA,Protein coding	exon,intron	Prediction:(Low)	Functional Loss
rs1001156372	RMVar_ID_465879	chr12	113745788	LINC01234	lincRNA	intron	MeRIP-seq:(Medium)	Functional Loss
rs1001156513	RMVar_ID_619125	chr3	129390631	RPL32P3	Pseudogene	intron	miCLIP:(High)	Functional Loss
rs1001158256	RMVar_ID_348064	chr4	24807675	CCDC149	Protein coding	3'UTR	MeRIP-seq:(Medium)	Functional Loss
rs1001160910	RMVar_ID_488992	chr12	95494201	METAP2	Protein coding	CDS	MeRIP-seq:(Medium)	Functional Loss
rs1001163940	RMVar_ID_962210	chr13	37565461	POSTN	Protein coding	intron	Prediction:(Low)	Functional Loss
rs1001165260	RMVar_ID_1107395	chr19	11587016	ZNF627,GAPDHP76	Protein coding,Pseudogene	intron,exon	Prediction:(Low)	Functional Gain
rs1001165797	RMVar_ID_361923	chr6	30899482	DDR1	Protein coding	3'UTR	PA-m6A-Seq&miCLIP:(High)	Functional Loss
rs1001166797	RMVar_ID_980554	chr14	65742791	FUT8	Protein coding	3'UTR	Prediction:(Low)	Functional Gain
rs1001167936	RMVar_ID_170325	chr11	862521	-	Other	Unknown	MeRIP-seq:(Medium)	Functional Loss
rs1001168352	RMVar_ID_390037	chr4	139413516	NAA15	Protein coding	intron	MeRIP-seq:(Medium)	Functional Loss
rs1001169691	RMVar_ID_537468	chr13	38884098	FREM2	Protein coding	3'UTR	m6A-REF-seq:(High)	Functional Loss
rs1001170463	RMVar_ID_182038	chr22	41358209	ZC3H7B	Protein coding	3'UTR	MeRIP-seq:(Medium)	Functional Loss
rs1001170804	RMVar_ID_943301	chr12	129073777	TMEM132D	Protein coding	3'UTR	Prediction:(Low)	Functional Loss
rs1001174160	RMVar_ID_350205	chr7	99013515	TRRAP	Protein coding	3'UTR	MeRIP-seq:(Medium)	Functional Loss
rs1001175785	RMVar_ID_320084	chr8	132842742	PHF20L1	Protein coding	CDS	miCLIP:(High)	Functional Loss
rs1001176781	RMVar_ID_533171	chr12	9127356	-	Other	Unknown	MeRIP-seq:(Medium)	Functional Loss
rs1001179227	RMVar_ID_685399	chr3	98799477	ST3GAL6	Protein coding	intron	MeRIP-seq:(Medium)	Functional Loss
rs1001179564	RMVar_ID_451906	chr19	40035866	ZNF780B	Protein coding	CDS	MeRIP-seq:(Medium)	Functional Loss
rs1001180114	RMVar_ID_1175599	chr1	205523097	CDK18	Protein coding	intron	Prediction:(Low)	Functional Gain
rs1001180237	RMVar_ID_1085943	chr18	3978432	DLGAP1,GAPDHP66	Protein coding,Pseudogene	intron,exon	Prediction:(Low)	Functional Gain
rs1001182497	RMVar_ID_1029340	chr16	28974636	AC109460.1	lincRNA	exon	Prediction:(Low)	Functional Loss
rs1001182559	RMVar_ID_668443	chr2	64095030	PELI1	Protein coding	CDS	miCLIP:(High)	Functional Loss
rs1001183392	RMVar_ID_330507	chr16	1325077	UBE2I	Protein coding	3'UTR	DART-seq&miCLIP:(High)	Functional Loss
rs1001187599	RMVar_ID_357379	chr21	14965548	NRIP1,AF127577.4	Protein coding,lincRNA	CDS,intron	MeRIP-seq:(Medium)	Functional Loss
rs1001189222	RMVar_ID_644897	chr1	173933781	RC3H1	Protein coding	3'UTR	DART-seq:(High)	Functional Loss
rs1001189784	RMVar_ID_571417	chr16	56992240	-	Other	Unknown	MeRIP-seq:(Medium)	Functional Loss
rs1001190450	RMVar_ID_705455	chr15	78897375	MORF4L1	Protein coding	3'UTR	DART-seq:(High)	Functional Loss
rs1001190727	RMVar_ID_230387	chr7	107196019	-	Other	Unknown	MeRIP-seq:(Medium)	Functional Loss
rs1001192055	RMVar_ID_173593	chr11	8947542	TMEM9B	Protein coding	3'UTR	MeRIP-seq:(Medium)	Functional Loss
rs1001192119	RMVar_ID_1118017	chr19	35541808	TMEM147-AS1	lincRNA	exon	Prediction:(Low)	Functional Loss
rs1001192297	RMVar_ID_1088479	chr18	14816862	ANKRD30B	Protein coding	intron	Prediction:(Low)	Functional Loss
rs1001192722	RMVar_ID_299919	chr19	46846079	-	Other	Unknown	MeRIP-seq:(Medium)	Functional Loss
rs1001196920	RMVar_ID_523184	chr12	54006103	AC012531.3,HOXC6	Protein coding,Protein coding	intron,intron	miCLIP:(High)	Functional Loss
rs1001197088	RMVar_ID_976214	chr14	37551869	MIPOL1	Protein coding	3'UTR	Prediction:(Low)	Functional Gain
rs10011974	RMVar_ID_709666	chr4	56151037	-	Other	Unknown	m6A-Label-seq:(High)	Functional Loss
rs1001200604	RMVar_ID_622910	chr14	58365055	-	Other	Unknown	MeRIP-seq:(Medium)	Functional Loss
rs1001202873	RMVar_ID_986485	chr14	93719869	PRIMA1	Protein coding	3'UTR	Prediction:(Low)	Functional Gain
rs1001203403	RMVar_ID_556693	chr1	153661358	SNAPIN	Protein coding	3'UTR	DART-seq:(High)	Functional Loss
rs1001205487	RMVar_ID_220544	chr21	44462014	-	Other	Unknown	MeRIP-seq:(Medium)	Functional Loss
rs1001206965	RMVar_ID_414135	chr10	103446174	PDCD11	Protein coding	3'UTR	DART-seq:(High)	Functional Loss
rs1001207725	RMVar_ID_1118056	chr19	35547325	TMEM147	Protein coding	3'UTR	Prediction:(Low)	Functional Gain
rs1001209675	RMVar_ID_918806	chr11	65466323	AP000769.1	Pseudogene	exon	Prediction:(Low)	Functional Gain
rs1001213093	RMVar_ID_1186426	chr1	35928135	AGO1	Protein coding	3'UTR	Prediction:(Low)	Functional Gain
rs1001215537	RMVar_ID_912829	chr11	47618134	MTCH2	Protein coding	intron	Prediction:(Low)	Functional Loss
rs1001216532	RMVar_ID_631839	chr17	80890676	lnc-TMEM105-1	lincRNA	intron	MeRIP-seq:(Medium)	Functional Loss
rs1001216536	RMVar_ID_268623	chr1	1665632	SLC35E2B	Protein coding	intron	miCLIP:(High)	Functional Loss
rs1001216670	RMVar_ID_578036	chr10	5813401	-	Other	Unknown	MeRIP-seq:(Medium)	Functional Loss
rs1001216676	RMVar_ID_565736	chr6	170159951	AL596442.3	lincRNA	intron	miCLIP:(High)	Functional Loss
rs1001216814	RMVar_ID_233745	chr1	19682382	TMCO4	Protein coding	3'UTR	MeRIP-seq:(Medium)	Functional Loss
rs1001217216	RMVar_ID_313441	chr1	109928869	-	Other	Unknown	MeRIP-seq:(Medium)	Functional Loss
rs1001219889	RMVar_ID_704064	chr15	75371317	-	Other	Unknown	MeRIP-seq:(Medium)	Functional Loss
rs1001220752	RMVar_ID_914761	chr11	59287939	AP002358.2	Pseudogene	exon	Prediction:(Low)	Functional Loss
rs1001220785	RMVar_ID_192412	chr11	47565468	CELF1	Protein coding	5'UTR	MeRIP-seq:(Medium)	Functional Loss
rs1001222071	RMVar_ID_386035	chr3	105404959	ALCAM	Protein coding	intron	MeRIP-seq:(Medium)	Functional Loss
rs1001222824	RMVar_ID_1001413	chr15	55346470	AC018926.3,CCPG1	lincRNA,Protein coding	exon,intron	Prediction:(Low)	Functional Loss
rs1001223869	RMVar_ID_458072	chr16	30407367	-	Other	Unknown	MeRIP-seq:(Medium)	Functional Loss
rs1001225470	RMVar_ID_936460	chr12	13083927	GSG1	Protein coding	3'UTR	Prediction:(Low)	Functional Loss
rs1001226946	RMVar_ID_956295	chr12	96427254	AC007513.1,RN7SKP11	lincRNA,Other	intron,exon	Prediction:(Low)	Functional Loss
rs1001227050	RMVar_ID_626852	chr18	76969025	-	Other	Unknown	MeRIP-seq:(Medium)	Functional Loss
rs1001229174	RMVar_ID_890159	chr10	101037799	SFXN3	Protein coding	intron	Prediction:(Low)	Functional Gain
rs1001230099	RMVar_ID_712367	chr9	127916927	RF00017-4498	SRP RNA	intron	MeRIP-seq:(Medium)	Functional Loss
rs1001231054	RMVar_ID_407453	chr16	88815064	GALNS	Protein coding	intron	MeRIP-seq:(Medium)	Functional Loss
rs1001231333	RMVar_ID_339170	chr14	75281609	-	Other	Unknown	MeRIP-seq:(Medium)	Functional Loss
rs1001232458	RMVar_ID_672528	chr17	1001982	-	Other	Unknown	MeRIP-seq:(Medium)	Functional Loss
rs1001232821	RMVar_ID_466223	chr12	116713644	C12orf49	Protein coding	3'UTR	DART-seq:(High)	Functional Loss
rs1001234	RMVar_ID_976896	chr14	45715493	LINC02303	lincRNA	exon	Prediction:(Low)	Functional Loss
rs1001234106	RMVar_ID_885145	chr10	75181579	SAMD8	Protein coding	3'UTR	Prediction:(Low)	Functional Loss
rs1001237657	RMVar_ID_239281	chr9	35561355	-	Other	Unknown	MeRIP-seq:(Medium)	Functional Loss
rs1001239012	RMVar_ID_418663	chr19	3209088	NCLN	Protein coding	3'UTR	MeRIP-seq:(Medium)	Functional Loss
rs1001240636	RMVar_ID_899419	chr11	109751494	LINC02715	lincRNA	intron	Prediction:(Low)	Functional Loss
rs1001240663	RMVar_ID_1126758	chr19	46342853	HIF3A	Protein coding	3'UTR	Prediction:(Low)	Functional Loss
rs1001241017	RMVar_ID_269078	chr1	2240049	SKI	Protein coding	intron	MeRIP-seq:(Medium)	Functional Loss
rs1001241210	RMVar_ID_549676	chr16	70662796	MTSS2	Protein coding	3'UTR	MeRIP-seq:(Medium)	Functional Loss
rs1001243220	RMVar_ID_146296	chr19	16560124	AC008764.1,SLC35E1	Protein coding,Protein coding	intron,intron	miCLIP:(High)	Functional Loss
rs1001246258	RMVar_ID_574761	chr21	32631368	SYNJ1	Protein coding	3'UTR	MeRIP-seq:(Medium)	Functional Loss
rs1001246364	RMVar_ID_201186	chr9	62898122	LERFS,LERFS:2,LERFS:3	lincRNA,lincRNA,lincRNA	exon,exon,exon	MeRIP-seq:(Medium)	Functional Loss
rs1001247335	RMVar_ID_437239	chr5	154695467	NONHSAG042010.2	lincRNA	intron	m6A-Label-seq:(High)	Functional Loss
rs1001247338	RMVar_ID_419590	chr19	4047448	ZBTB7A	Protein coding	3'UTR	miCLIP:(High)	Functional Loss
rs1001248267	RMVar_ID_719428	chr20	35089818	TRPC4AP	Protein coding	intron	m6A-Label-seq:(High)	Functional Loss
rs1001249712	RMVar_ID_314002	chr1	111712664	INKA2	Protein coding	intron	DART-seq:(High)	Functional Loss
rs1001250755	RMVar_ID_899759	chr11	11621569	GALNT18	Protein coding	CDS	Prediction:(Low)	Functional Gain
rs10012526	RMVar_ID_375498	chr4	4725434	-	Other	Unknown	m6A-Label-seq:(High)	Functional Loss
rs1001253960	RMVar_ID_1092667	chr18	51421196	SS18L2P2	Pseudogene	exon	Prediction:(Low)	Functional Gain
rs1001254444	RMVar_ID_881699	chr10	50659213	BEND3P1	Pseudogene	exon	Prediction:(Low)	Functional Loss
rs1001255106	RMVar_ID_872336	chr10	114045706	ADRB1	Protein coding	3'UTR	Prediction:(Low)	Functional Loss
rs1001255865	RMVar_ID_1103453	chr19	7630094	PET100,AC008763.2	Protein coding,Protein coding	intron,intron	Prediction:(Low)	Functional Gain
rs1001255929	RMVar_ID_435712	chr7	157005135	MNX1	Protein coding	intron	MeRIP-seq:(Medium)	Functional Loss
rs1001256165	RMVar_ID_1043432	chr16	84236466	KCNG4	Protein coding	intron	Prediction:(Low)	Functional Loss
rs1001261226	RMVar_ID_577386	chr10	3318614	-	Other	Unknown	MeRIP-seq:(Medium)	Functional Loss
rs1001263191	RMVar_ID_496957	chr1	35714345	C1orf216	Protein coding	3'UTR	m6A-Seal-seq:(Medium)	Functional Loss
rs1001263989	RMVar_ID_947120	chr12	31715439	AMN1,STMN1P1	Protein coding,Pseudogene	intron,exon	Prediction:(Low)	Functional Gain
rs1001264450	RMVar_ID_245747	chr8	143993142	GRINA	Protein coding	3'UTR	miCLIP:(High)	Functional Loss
rs1001265123	RMVar_ID_1035044	chr16	56357253	GNAO1	Protein coding	3'UTR	Prediction:(Low)	Functional Loss
rs1001266746	RMVar_ID_152513	chr3	186235824	DGKG	Protein coding	intron	m6A-Label-seq:(High)	Functional Loss
rs1001267657	RMVar_ID_407807	chr16	89162715	-	Other	Unknown	MeRIP-seq:(Medium)	Functional Loss
rs1001268500	RMVar_ID_1160922	chr1	15326352	FHAD1	Protein coding	intron	Prediction:(Low)	Functional Loss
rs1001269058	RMVar_ID_680387	chr11	36463512	-	Other	Unknown	MeRIP-seq:(Medium)	Functional Loss
rs1001269753	RMVar_ID_449048	chr19	36115324	TBCB	Protein coding	exon	MeRIP-seq:(Medium)	Functional Loss
rs1001270427	RMVar_ID_898130	chr11	101961796	CEP126	Protein coding	CDS	Prediction:(Low)	Functional Gain
rs1001270748	RMVar_ID_502463	chr2	26389248	SELENOI	Protein coding	3'UTR	DART-seq&miCLIP:(High)	Functional Loss
rs1001271027	RMVar_ID_582153	chr7	44607331	OGDH	Protein coding	intron	MeRIP-seq:(Medium)	Functional Loss
rs1001271630	RMVar_ID_229918	chr7	105014025	KMT2E-AS1	lincRNA	intron	MeRIP-seq:(Medium)	Functional Loss
rs1001273846	RMVar_ID_464404	chr12	49526005	SPATS2	Protein coding	3'UTR	miCLIP:(High)	Functional Loss
rs1001274349	RMVar_ID_518939	chr22	35838403	RBFOX2	Protein coding	intron	MeRIP-seq:(Medium)	Functional Loss
rs1001276024	RMVar_ID_532317	chr12	6923219	ENO2	Protein coding	3'UTR	DART-seq:(High)	Functional Loss
rs1001276257	RMVar_ID_710369	chr9	120817703	PSMD5	Protein coding	intron	MeRIP-seq:(Medium)	Functional Loss
rs1001276771	RMVar_ID_417086	chr19	1878119	-	Other	Unknown	MeRIP-seq:(Medium)	Functional Loss
rs1001278766	RMVar_ID_432872	chr2	136115557	-	Other	Unknown	MeRIP-seq:(Medium)	Functional Loss
rs1001279150	RMVar_ID_1093660	chr18	58690514	MALT1,MRPL37P1	Protein coding,Pseudogene	intron,exon	Prediction:(Low)	Functional Gain
rs1001281648	RMVar_ID_1175010	chr1	204141713	ETNK2	Protein coding	intron	Prediction:(Low)	Functional Loss
rs1001281747	RMVar_ID_673520	chr17	2057840	HIC1	Protein coding	CDS	MeRIP-seq:(Medium)	Functional Loss
rs1001283944	RMVar_ID_286484	chr6	27133596	H2AC11	Protein coding	3'UTR	miCLIP:(High)	Functional Loss
rs1001285057	RMVar_ID_669390	chr2	69465212	-	Other	Unknown	MeRIP-seq:(Medium)	Functional Loss
rs1001285075	RMVar_ID_910323	chr11	33869744	LMO2	Protein coding	5'UTR	Prediction:(Low)	Functional Gain
rs1001285234	RMVar_ID_578776	chr10	11869777	PROSER2	Protein coding	CDS	miCLIP:(High)	Functional Loss
rs1001288450	RMVar_ID_528287	chr4	105538875	-	Other	Unknown	m6A-Label-seq:(High)	Functional Loss
rs1001289227	RMVar_ID_1016327	chr16	168698	Z84721.2	Pseudogene	exon	Prediction:(Low)	Functional Gain
rs1001289881	RMVar_ID_178725	chr6	3068415	AL031963.3	lincRNA	exon	MeRIP-seq:(Medium)	Functional Loss
rs1001292493	RMVar_ID_1157813	chr1	156914026	PEAR1	Protein coding	CDS	Prediction:(Low)	Functional Loss
rs1001292925	RMVar_ID_1176354	chr1	207076763	PFKFB2	Protein coding	intron	Prediction:(Low)	Functional Loss
rs1001295483	RMVar_ID_719578	chr20	35462374	CEP250	Protein coding	CDS	MeRIP-seq:(Medium)	Functional Loss
rs1001296429	RMVar_ID_547555	chr16	67638682	CTCF	Protein coding	3'UTR	MeRIP-seq:(Medium)	Functional Loss
rs1001299232	RMVar_ID_549148	chr16	69940135	-	Other	Unknown	MeRIP-seq:(Medium)	Functional Loss
rs1001299804	RMVar_ID_151520	chr3	183516674	-	Other	Unknown	MeRIP-seq:(Medium)	Functional Loss
rs1001303495	RMVar_ID_555372	chr1	151292784	PI4KB	Protein coding	3'UTR	miCLIP:(High)	Functional Loss
rs1001303720	RMVar_ID_452867	chr19	41321074	TGFB1	Protein coding	intron	MeRIP-seq:(Medium)	Functional Loss
rs1001303786	RMVar_ID_476895	chr11	94180802	PANX1	Protein coding	CDS	miCLIP:(High)	Functional Loss
rs1001305215	RMVar_ID_898262	chr11	102524753	MMP7	Protein coding	intron	Prediction:(Low)	Functional Loss
rs1001306245	RMVar_ID_992180	chr15	25374962	SNHG14	lincRNA	intron	Prediction:(Low)	Functional Gain
rs1001306626	RMVar_ID_428379	chr19	13751239	CCDC130	Protein coding	intron	m6A-Label-seq:(High)	Functional Loss
rs1001306934	RMVar_ID_1048582	chr17	2613435	SAMD11P1	Pseudogene	exon	Prediction:(Low)	Functional Loss
rs1001309018	RMVar_ID_607689	chr12	88494934	KITLG	Protein coding	exon	miCLIP:(High)	Functional Loss
rs1001311402	RMVar_ID_668082	chr2	61888612	CCT4	Protein coding	5'UTR	m6ACE-seq:(High)	Functional Loss
rs1001311934	RMVar_ID_152274	chr3	185490882	-	Other	Unknown	MeRIP-seq:(Medium)	Functional Loss
rs1001312221	RMVar_ID_533587	chr18	46456708	RNF165	Protein coding	3'UTR	miCLIP:(High)	Functional Loss
rs1001312442	RMVar_ID_1045616	chr16	88726440	PIEZO1	Protein coding	CDS	Prediction:(Low)	Functional Loss
rs1001312621	RMVar_ID_438408	chr14	31106867	HECTD1	Protein coding	CDS	MeRIP-seq:(Medium)	Functional Loss
rs1001315219	RMVar_ID_411343	chr10	96586616	TM9SF3	Protein coding	intron	MeRIP-seq:(Medium)	Functional Loss
rs1001316272	RMVar_ID_183733	chr22	44496228	-	Other	Unknown	MeRIP-seq:(Medium)	Functional Loss
rs1001317790	RMVar_ID_972564	chr14	22846441	MMP14	Protein coding	intron	Prediction:(Low)	Functional Loss
rs1001319104	RMVar_ID_619824	chr3	133575122	-	Other	Unknown	MeRIP-seq:(Medium)	Functional Loss
rs1001320015	RMVar_ID_498289	chr1	39333037	-	Other	Unknown	MeRIP-seq:(Medium)	Functional Loss
rs1001323733	RMVar_ID_891167	chr10	103494183	NEURL1	Protein coding	5'UTR	Prediction:(Low)	Functional Gain
rs1001324533	RMVar_ID_732029	chr8	93923467	-	Other	Unknown	MeRIP-seq:(Medium)	Functional Loss
rs1001327706	RMVar_ID_225725	chr13	113954364	C13orf46	Protein coding	3'UTR	MeRIP-seq:(Medium)	Functional Loss
rs1001327765	RMVar_ID_403225	chr16	77283591	AC009139.1	lincRNA	intron	MeRIP-seq:(Medium)	Functional Loss
rs1001329522	RMVar_ID_1015753	chr15	101275015	SELENOS	Protein coding	intron	Prediction:(Low)	Functional Loss
rs1001331218	RMVar_ID_509870	chr3	196828644	-	Other	Unknown	MeRIP-seq:(Medium)	Functional Loss
rs1001333918	RMVar_ID_1184421	chr1	30721137	MATN1-AS1	lincRNA	exon	Prediction:(Low)	Functional Loss
rs1001335582	RMVar_ID_644958	chr1	174633094	-	Other	Unknown	MeRIP-seq:(Medium)	Functional Loss
rs1001337357	RMVar_ID_1172336	chr1	191146499	AL138927.1,HNRNPA1P46	lincRNA,Pseudogene	intron,exon	Prediction:(Low)	Functional Loss
rs1001338226	RMVar_ID_400710	chr10	68886572	STOX1	Protein coding	CDS	MeRIP-seq:(Medium)	Functional Loss
rs1001341003	RMVar_ID_916241	chr11	62357067	ASRGL1	Protein coding	CDS	Prediction:(Low)	Functional Loss
rs1001341621	RMVar_ID_253446	chr5	90473677	MBLAC2	Protein coding	intron	MeRIP-seq:(Medium)	Functional Loss
rs1001341661	RMVar_ID_1155759	chr1	154698150	KCNN3	Protein coding	3'UTR	Prediction:(Low)	Functional Loss
rs1001342439	RMVar_ID_939887	chr12	119429716	CCDC60	Protein coding	intron	Prediction:(Low)	Functional Loss
rs1001343740	RMVar_ID_503004	chr2	27378380	-	Other	Unknown	MeRIP-seq:(Medium)	Functional Loss
rs1001343806	RMVar_ID_506123	chr11	119309354	CBL	Protein coding	intron	MeRIP-seq:(Medium)	Functional Loss
rs1001343865	RMVar_ID_1188275	chr1	41482938	EDN2	Protein coding	intron	Prediction:(Low)	Functional Loss
rs1001344216	RMVar_ID_1119757	chr19	37668918	ZNF781,ZFP30	Protein coding,Protein coding	3'UTR,intron	Prediction:(Low)	Functional Gain
rs1001344664	RMVar_ID_216306	chr15	40857177	SPINT1	Protein coding	3'UTR	MeRIP-seq:(Medium)	Functional Loss
rs1001344985	RMVar_ID_344331	chr4	87160333	KLHL8	Protein coding	3'UTR	DART-seq:(High)	Functional Loss
rs1001349022	RMVar_ID_191101	chrX	134245114	-	Other	Unknown	MeRIP-seq:(Medium)	Functional Loss
rs1001349506	RMVar_ID_337517	chr16	10929522	CIITA	Protein coding	3'UTR	MeRIP-seq:(Medium)	Functional Loss
rs1001350627	RMVar_ID_566679	chr18	69841508	CD226	Protein coding	intron	MeRIP-seq:(Medium)	Functional Loss
rs1001351172	RMVar_ID_1080018	chr17	76501012	RHBDF2	Protein coding	intron	Prediction:(Low)	Functional Gain
rs1001351878	RMVar_ID_709416	chr4	53906026	-	Other	Unknown	MeRIP-seq:(Medium)	Functional Loss
rs1001352131	RMVar_ID_346018	chr2	128266333	-	Other	Unknown	MeRIP-seq:(Medium)	Functional Loss
rs1001352322	RMVar_ID_677490	chr17	7857096	NAA38	Protein coding	CDS	miCLIP:(High)	Functional Loss
rs1001353730	RMVar_ID_248347	chr7	128654732	LINC01000,LINC01000:2	lincRNA,lincRNA	intron,exon	miCLIP:(High)	Functional Loss
rs1001354428	RMVar_ID_745855	chr7	55472017	VOPP1	Protein coding	intron	miCLIP:(High)	Functional Loss
rs1001355886	RMVar_ID_718506	chr20	32333878	-	Other	Unknown	MeRIP-seq:(Medium)	Functional Loss
rs1001357101	RMVar_ID_633439	chr17	81940405	PYCR1,MYADML2	Protein coding,Protein coding	intron,3'UTR	MeRIP-seq:(Medium)	Functional Loss
rs1001359160	RMVar_ID_242320	chr18	35283841	AC011815.1,ZSCAN30	lincRNA,Protein coding	exon,intron	MeRIP-seq:(Medium)	Functional Loss
rs1001361188	RMVar_ID_258839	chr5	41730481	-	Other	Unknown	MeRIP-seq:(Medium)	Functional Loss
rs1001363560	RMVar_ID_314954	chr1	114565648	-	Other	Unknown	miCLIP:(High)	Functional Loss
rs1001364790	RMVar_ID_373214	chr4	1068861	-	Other	Unknown	MeRIP-seq:(Medium)	Functional Loss
rs1001366310	RMVar_ID_243688	chr8	141254645	AC011676.2	lincRNA	exon	MeRIP-seq:(Medium)	Functional Loss
rs1001366635	RMVar_ID_919995	chr11	66474304	AP002748.4	lincRNA	intron	Prediction:(Low)	Functional Gain
rs1001366637	RMVar_ID_297845	chr5	83521487	VCAN	Protein coding	CDS	MeRIP-seq:(Medium)	Functional Loss
rs1001367241	RMVar_ID_168020	chr3	12583772	RAF1	Protein coding	3'UTR	miCLIP:(High)	Functional Loss
rs1001369093	RMVar_ID_361912	chr6	30839170	-	Other	Unknown	MeRIP-seq:(Medium)	Functional Loss
rs1001369834	RMVar_ID_620162	chr3	134485301	-	Other	Unknown	MeRIP-seq:(Medium)	Functional Loss
rs1001372112	RMVar_ID_430876	chrX	9719270	TBL1X	Protein coding	3'UTR	MeRIP-seq:(Medium)	Functional Loss
rs1001373148	RMVar_ID_470622	chr1	232983944	PCNX2	Protein coding	3'UTR	miCLIP:(High)	Functional Loss
rs1001373171	RMVar_ID_711652	chr9	125362979	GAPVD1	Protein coding	3'UTR	MeRIP-seq:(Medium)	Functional Loss
rs1001374942	RMVar_ID_908185	chr11	134276565	GLB1L3	Protein coding	5'UTR	Prediction:(Low)	Functional Gain
rs1001377152	RMVar_ID_487747	chr3	56623302	TASOR	Protein coding	exon	m6A-REF-seq&miCLIP:(High)	Functional Loss
rs1001377605	RMVar_ID_1010802	chr15	82996238	C15orf40	Protein coding	intron	Prediction:(Low)	Functional Loss
rs1001379259	RMVar_ID_238972	chr9	34766625	AL162231.5	lincRNA	intron	MeRIP-seq:(Medium)	Functional Loss
rs1001379334	RMVar_ID_262532	chr16	18987924	-	Other	Unknown	MeRIP-seq:(Medium)	Functional Loss
rs10013799	RMVar_ID_154554	chr4	41241484	UCHL1-AS1	lincRNA	intron	m6A-Label-seq:(High)	Functional Loss
rs1001380062	RMVar_ID_421629	chr19	5915783	CAPS	Protein coding	3'UTR	MeRIP-seq:(Medium)	Functional Loss
rs1001380103	RMVar_ID_1146175	chr1	109714055	GSTM5	Protein coding	intron	Prediction:(Low)	Functional Gain
rs1001380229	RMVar_ID_1070445	chr17	49169617	B4GALNT2	Protein coding	CDS	Prediction:(Low)	Functional Loss
rs1001380504	RMVar_ID_950256	chr12	48184774	CCDC184	Protein coding	3'UTR	Prediction:(Low)	Functional Loss
rs1001381120	RMVar_ID_290965	chrX	102656302	GPRASP1,ARMCX5-GPRASP2	Protein coding,lincRNA	CDS,intron	MeRIP-seq:(Medium)	Functional Loss
rs1001383421	RMVar_ID_973069	chr14	23309294	BCL2L2,BCL2L2-PABPN1	Protein coding,Protein coding	3'UTR,intron	Prediction:(Low)	Functional Loss
rs1001383743	RMVar_ID_709103	chr4	51915428	DCUN1D4	Protein coding	3'UTR	DART-seq:(High)	Functional Loss
rs1001384644	RMVar_ID_268419	chr1	1598175	-	Other	Unknown	MeRIP-seq:(Medium)	Functional Loss
rs1001385055	RMVar_ID_573799	chr21	25770352	GABPA	Protein coding	3'UTR	DART-seq:(High)	Functional Loss
rs1001385255	RMVar_ID_403272	chr16	78099718	-	Other	Unknown	MeRIP-seq:(Medium)	Functional Loss
rs1001385997	RMVar_ID_298752	chr19	45408749	CD3EAP	Protein coding	CDS	MeRIP-seq:(Medium)	Functional Loss
rs1001386294	RMVar_ID_410857	chr10	95663828	TCTN3	Protein coding	3'UTR	DART-seq:(High)	Functional Loss
rs1001388199	RMVar_ID_294039	chr1	180197912	lnc-ACBD6-2	lincRNA	exon	MeRIP-seq:(Medium)	Functional Loss
rs1001390302	RMVar_ID_592496	chr17	46348657	-	Other	Unknown	MeRIP-seq:(Medium)	Functional Loss
rs1001391381	RMVar_ID_606960	chrX	56566409	UBQLN2	Protein coding	3'UTR	DART-seq:(High)	Functional Loss
rs1001393379	RMVar_ID_562915	chr9	136829465	CCDC183-AS1	lincRNA	exon	MeRIP-seq:(Medium)	Functional Loss
rs1001393608	RMVar_ID_1026364	chr16	20209368	AC092132.1	lincRNA	exon	Prediction:(Low)	Functional Gain
rs1001394171	RMVar_ID_323011	chr7	149432807	ZNF777	Protein coding	CDS	MeRIP-seq:(Medium)	Functional Loss
rs1001395565	RMVar_ID_499066	chr1	40239733	-	Other	Unknown	MeRIP-seq:(Medium)	Functional Loss
rs1001395953	RMVar_ID_545299	chr12	125029081	BRI3BP	Protein coding	3'UTR	DART-seq:(High)	Functional Loss
rs1001396205	RMVar_ID_622862	chr14	58294921	lnc-ARID4A-2	lincRNA	intron	MeRIP-seq:(Medium)	Functional Loss
rs1001397777	RMVar_ID_384468	chr13	23331866	-	Other	Unknown	MeRIP-seq:(Medium)	Functional Loss
rs1001402032	RMVar_ID_1037889	chr16	67676110	GFOD2	Protein coding	intron	Prediction:(Low)	Functional Loss
rs1001402847	RMVar_ID_468036	chr1	225492673	ENAH	Protein coding	3'UTR	DART-seq:(High)	Functional Loss
rs1001403735	RMVar_ID_656597	chr6	97139418	KLHL32	Protein coding	3'UTR	m6A-REF-seq:(High)	Functional Loss
rs1001404403	RMVar_ID_914744	chr11	59270678	AP002358.1	lincRNA	exon	Prediction:(Low)	Functional Loss
rs1001405803	RMVar_ID_1050868	chr17	6693288	ALOX15P1	Pseudogene	exon	Prediction:(Low)	Functional Loss
rs1001407083	RMVar_ID_1189287	chr1	44045173	AL139220.2	lincRNA	intron	Prediction:(Low)	Functional Loss
rs1001407594	RMVar_ID_1158651	chr1	159189803	CADM3	Protein coding	CDS	Prediction:(Low)	Functional Loss
rs1001408108	RMVar_ID_165097	chr11	67506916	CDK2AP2	Protein coding	3'UTR	MeRIP-seq:(Medium)	Functional Loss
rs1001409387	RMVar_ID_901498	chr11	110175197	RDX	Protein coding	3'UTR	Prediction:(Low)	Functional Gain
rs10014095	RMVar_ID_624569	chr4	189231019	lnc-FRG2-14,lnc-FRG2-14:2	lincRNA,lincRNA	intron,intron	m6A-Label-seq:(High)	Functional Loss
rs1001410758	RMVar_ID_570800	chr16	53253296	CHD9	Protein coding	intron	MeRIP-seq:(Medium)	Functional Loss
rs1001413	RMVar_ID_1120720	chr19	38876470	RINL	Protein coding	CDS	Prediction:(Low)	Functional Gain
rs1001413432	RMVar_ID_877356	chr10	22252581	AL158211.5	Other	exon	Prediction:(Low)	Functional Gain
rs1001414433	RMVar_ID_510348	chr3	197782378	FYTTD1	Protein coding	3'UTR	DART-seq:(High)	Functional Loss
rs1001415163	RMVar_ID_930699	chr12	6730750	COPS7A	Protein coding	3'UTR	Prediction:(Low)	Functional Gain
rs1001415607	RMVar_ID_346306	chr2	130373477	PTPN18	Protein coding	3'UTR	MeRIP-seq:(Medium)	Functional Loss
rs1001415759	RMVar_ID_939337	chr12	116977687	AC127164.1	lincRNA	exon	Prediction:(Low)	Functional Gain
rs1001415824	RMVar_ID_1068480	chr17	45246666	FMNL1	Protein coding	intron	Prediction:(Low)	Functional Loss
rs1001422484	RMVar_ID_276221	chr20	51784659	SALL4	Protein coding	CDS	MeRIP-seq:(Medium)	Functional Loss
rs1001422976	RMVar_ID_625138	chr11	134151686	JAM3	Protein coding	3'UTR	DART-seq:(High)	Functional Loss
rs1001423818	RMVar_ID_294981	chr1	184917345	-	Other	Unknown	m6A-Label-seq:(High)	Functional Loss
rs1001424844	RMVar_ID_282779	chr11	86920810	AP001528.1	lincRNA	intron	MeRIP-seq:(Medium)	Functional Loss
rs1001426825	RMVar_ID_640930	chr1	59462386	FGGY	Protein coding	intron	MeRIP-seq:(Medium)	Functional Loss
rs1001426958	RMVar_ID_350397	chr7	99419281	PTCD1	Protein coding	3'UTR	miCLIP:(High)	Functional Loss
rs1001430267	RMVar_ID_391350	chr5	109336306	PJA2	Protein coding	3'UTR	miCLIP:(High)	Functional Loss
rs1001431570	RMVar_ID_565290	chr6	167970322	-	Other	Unknown	MeRIP-seq:(Medium)	Functional Loss
rs1001431935	RMVar_ID_1115444	chr19	27724003	LINC00662	lincRNA	intron	Prediction:(Low)	Functional Loss
rs1001432335	RMVar_ID_301197	chr19	48613328	RF00017-1166	SRP RNA	intron	MeRIP-seq:(Medium)	Functional Loss
rs1001433740	RMVar_ID_1183868	chr1	247184370	AL390728.2	Pseudogene	exon	Prediction:(Low)	Functional Loss
rs1001433873	RMVar_ID_581747	chr7	43944520	POLR2J4	lincRNA	exon	MeRIP-seq:(Medium)	Functional Loss
rs1001434342	RMVar_ID_505598	chr11	118786318	-	Other	Unknown	MeRIP-seq&m6A-Seal-seq:(Medium)	Functional Loss
rs1001434438	RMVar_ID_1086931	chr18	10144193	AP005271.1	lincRNA	exon	Prediction:(Low)	Functional Gain
rs1001436932	RMVar_ID_194782	chr2	182870203	-	Other	Unknown	m6A-Label-seq:(High)	Functional Loss
rs1001439619	RMVar_ID_904915	chr11	120117249	TRIM29	Protein coding	intron	Prediction:(Low)	Functional Loss
rs1001440310	RMVar_ID_658754	chr2	85322496	TGOLN2	Protein coding	3'UTR	DART-seq&miCLIP:(High)	Functional Loss
rs1001442165	RMVar_ID_1026221	chr16	19682283	VPS35L	Protein coding	CDS	Prediction:(Low)	Functional Loss
rs1001442348	RMVar_ID_455393	chr19	44878620	NECTIN2	Protein coding	stop codon	miCLIP:(High)	Functional Loss
rs1001442616	RMVar_ID_1026514	chr16	20488493	AC137056.2	Other	exon	Prediction:(Low)	Functional Gain
rs1001442618	RMVar_ID_976872	chr14	45231284	MIS18BP1	Protein coding	CDS	Prediction:(Low)	Functional Gain
rs1001442711	RMVar_ID_557357	chr1	154671928	AL606500.1	lincRNA	exon	MeRIP-seq:(Medium)	Functional Loss
rs1001443119	RMVar_ID_522418	chr12	52949806	KRT18	Protein coding	intron	MeRIP-seq:(Medium)	Functional Loss
rs1001444375	RMVar_ID_152181	chr3	185428549	-	Other	Unknown	MeRIP-seq:(Medium)	Functional Loss
rs1001444664	RMVar_ID_668199	chr2	62837410	EHBP1	Protein coding	intron	MeRIP-seq:(Medium)	Functional Loss
rs1001445177	RMVar_ID_1172367	chr1	192247014	AL513175.1,AL390957.1	Pseudogene,lincRNA	exon,intron	Prediction:(Low)	Functional Loss
rs1001446539	RMVar_ID_565036	chr6	166374501	-	Other	Unknown	MeRIP-seq:(Medium)	Functional Loss
rs1001447222	RMVar_ID_1033629	chr16	50066051	HEATR3	Protein coding	5'UTR	Prediction:(Low)	Functional Loss
rs1001447853	RMVar_ID_321655	chr7	140713828	NDUFB2	Protein coding	intron	MeRIP-seq:(Medium)	Functional Loss
rs1001449114	RMVar_ID_567074	chr15	90080132	ZNF710	Protein coding	3'UTR	MeRIP-seq:(Medium)	Functional Loss
rs1001450190	RMVar_ID_146029	chr19	16449582	lnc-OR7C2-1,lnc-C19orf44-4,lnc-OR7C2-1:2	lincRNA,lincRNA,lincRNA	intron,intron,intron	MeRIP-seq:(Medium)	Functional Loss
rs1001451916	RMVar_ID_587170	chr15	70669313	UACA	Protein coding	CDS	m6A-Seal-seq&MeRIP-seq:(Medium)	Functional Loss
rs1001452124	RMVar_ID_1173409	chr1	201208254	IGFN1	Protein coding	CDS	Prediction:(Low)	Functional Loss
rs1001453623	RMVar_ID_912524	chr11	47269768	MADD	Protein coding	intron	Prediction:(Low)	Functional Loss
rs1001454544	RMVar_ID_385921	chr13	29513601	lnc-MTUS2-1	lincRNA	exon	MeRIP-seq:(Medium)	Functional Loss
rs1001456690	RMVar_ID_148965	chr19	19794329	ZNF56	Pseudogene	intron	MeRIP-seq:(Medium)	Functional Loss
rs1001456692	RMVar_ID_439210	chr14	35123005	-	Other	Unknown	MeRIP-seq:(Medium)	Functional Loss
rs1001460664	RMVar_ID_329795	chr16	688324	WDR24	Protein coding	intron	MeRIP-seq:(Medium)	Functional Loss
rs1001461581	RMVar_ID_347783	chr4	20743148	KCNIP4	Protein coding	intron	MeRIP-seq:(Medium)	Functional Loss
rs1001462708	RMVar_ID_961933	chr13	36240574	CCDC169,CCDC169-SOHLH2	Protein coding,Protein coding	intron,intron	Prediction:(Low)	Functional Loss
rs1001462758	RMVar_ID_665934	chr10	80518151	-	Other	Unknown	MeRIP-seq:(Medium)	Functional Loss
rs1001463310	RMVar_ID_987114	chr14	95183825	CLMN	Protein coding	3'UTR	Prediction:(Low)	Functional Gain
rs1001463635	RMVar_ID_175673	chr11	18595467	SPTY2D1OS	Protein coding	intron	MeRIP-seq:(Medium)	Functional Loss
rs1001465066	RMVar_ID_973559	chr14	23577982	JPH4	Protein coding	5'UTR	Prediction:(Low)	Functional Gain
rs1001469281	RMVar_ID_324476	chr14	64487326	-	Other	Unknown	MeRIP-seq:(Medium)	Functional Loss
rs1001469660	RMVar_ID_496895	chr1	35434292	KIAA0319L	Protein coding	3'UTR	MeRIP-seq:(Medium)	Functional Loss
rs1001470140	RMVar_ID_966460	chr13	78597102	AL445209.1,OBI1-AS1	lincRNA,lincRNA	exon,intron	Prediction:(Low)	Functional Gain
rs1001470524	RMVar_ID_1058955	chr17	28246930	AC061975.6	lincRNA	exon	Prediction:(Low)	Functional Loss
rs1001471917	RMVar_ID_943610	chr12	130425711	AC063926.3	Other	exon	Prediction:(Low)	Functional Gain
rs1001474307	RMVar_ID_342855	chr4	76739808	SHROOM3	Protein coding	CDS	MeRIP-seq:(Medium)	Functional Loss
rs1001475517	RMVar_ID_443108	chr20	61976064	TAF4	Protein coding	intron	miCLIP:(High)	Functional Loss
rs1001475894	RMVar_ID_1049233	chr17	3810514	NCBP3	Protein coding	3'UTR	Prediction:(Low)	Functional Gain
rs1001477066	RMVar_ID_269161	chr1	2307860	SKI	Protein coding	3'UTR	MeRIP-seq:(Medium)	Functional Loss
rs1001477326	RMVar_ID_650473	chr15	47772243	SEMA6D	Protein coding	3'UTR	miCLIP:(High)	Functional Loss
rs1001478635	RMVar_ID_416352	chr19	1377298	AC005329.2	lincRNA	intron	MeRIP-seq:(Medium)	Functional Loss
rs1001481214	RMVar_ID_654964	chr8	9659769	TNKS	Protein coding	intron	MeRIP-seq:(Medium)	Functional Loss
rs1001481402	RMVar_ID_478391	chr5	28708346	AC008825.1	lincRNA	intron	MeRIP-seq:(Medium)	Functional Loss
rs1001484845	RMVar_ID_1044149	chr16	85779490	EMC8	Protein coding	intron	Prediction:(Low)	Functional Gain
rs1001486189	RMVar_ID_499139	chr1	40257695	AL050341.2	lincRNA	exon	miCLIP:(High)	Functional Loss
rs1001490641	RMVar_ID_1012690	chr15	89359389	AC133637.1	Other	exon	Prediction:(Low)	Functional Loss
rs1001492493	RMVar_ID_541760	chr6	57122538	ZNF451	Protein coding	intron	MeRIP-seq:(Medium)	Functional Loss
rs1001494448	RMVar_ID_404237	chr16	84116792	-	Other	Unknown	MeRIP-seq:(Medium)	Functional Loss
rs1001501247	RMVar_ID_881894	chr10	52314003	PRKG1-AS1	lincRNA	exon	Prediction:(Low)	Functional Gain
rs1001501579	RMVar_ID_417774	chr19	2342100	lnc-LSM7-3	lincRNA	intron	MeRIP-seq:(Medium)	Functional Loss
rs1001501628	RMVar_ID_608354	chrX	19594959	SH3KBP1	Protein coding	CDS	MeRIP-seq:(Medium)	Functional Loss
rs1001502383	RMVar_ID_1026719	chr16	20799676	ERI2	Protein coding	intron	Prediction:(Low)	Functional Loss
rs1001502443	RMVar_ID_1145767	chr1	109368796	SORT1	Protein coding	intron	Prediction:(Low)	Functional Loss
rs1001502780	RMVar_ID_1096740	chr18	80139796	ADNP2	Protein coding	3'UTR	Prediction:(Low)	Functional Gain
rs1001503476	RMVar_ID_309656	chr19	57473053	-	Other	Unknown	MeRIP-seq:(Medium)	Functional Loss
rs1001507988	RMVar_ID_205435	chr14	102229531	-	Other	Unknown	MeRIP-seq:(Medium)	Functional Loss
rs1001508695	RMVar_ID_166911	chr3	9498606	LHFPL4	Protein coding	3'UTR	m6A-REF-seq:(High)	Functional Loss
rs1001511689	RMVar_ID_948196	chr12	40484575	MUC19	Protein coding	exon	Prediction:(Low)	Functional Loss
rs1001511789	RMVar_ID_1086068	chr18	5463629	AP005059.2	lincRNA	exon	Prediction:(Low)	Functional Gain
rs1001512726	RMVar_ID_434145	chr7	151080782	FASTK	Protein coding	5'UTR	MeRIP-seq:(Medium)	Functional Loss
rs1001513074	RMVar_ID_998767	chr15	44448019	HNRNPMP1	Pseudogene	exon	Prediction:(Low)	Functional Loss
rs1001514397	RMVar_ID_528441	chr4	107301580	AC104663.1	lincRNA	exon	MeRIP-seq:(Medium)	Functional Loss
rs1001514606	RMVar_ID_504360	chr11	113733623	ZW10	Protein coding	3'UTR	miCLIP:(High)	Functional Loss
rs1001516878	RMVar_ID_547523	chr16	67611191	-	Other	Unknown	MeRIP-seq:(Medium)	Functional Loss
rs1001517471	RMVar_ID_401681	chr10	72335448	-	Other	Unknown	MeRIP-seq:(Medium)	Functional Loss
rs1001517508	RMVar_ID_482693	chr3	46582024	-	Other	Unknown	MeRIP-seq:(Medium)	Functional Loss
rs1001518095	RMVar_ID_1186908	chr1	37565345	DNALI1	Protein coding	3'UTR	Prediction:(Low)	Functional Loss
rs1001518211	RMVar_ID_417912	chr19	2430295	lnc-GADD45B-1	lincRNA	intron	MeRIP-seq:(Medium)	Functional Loss
rs1001521824	RMVar_ID_949701	chr12	47135681	IFITM3P6	Pseudogene	exon	Prediction:(Low)	Functional Loss
rs1001522163	RMVar_ID_960034	chr13	24305609	AL359736.1,SPATA13	Protein coding,Protein coding	intron,3'UTR	Prediction:(Low)	Functional Loss
rs1001522392	RMVar_ID_410185	chr10	91222770	PCGF5	Protein coding	5'UTR	m6A-REF-seq:(High)	Functional Loss
rs1001522623	RMVar_ID_424542	chr19	10258804	MRPL4	Protein coding	intron	DART-seq:(High)	Functional Loss
rs1001525518	RMVar_ID_361850	chr6	30727907	-	Other	Unknown	MeRIP-seq:(Medium)	Functional Loss
rs1001526133	RMVar_ID_1032991	chr16	46959548	DNAJA2	Protein coding	intron	Prediction:(Low)	Functional Loss
rs1001526371	RMVar_ID_460924	chrX	71102178	FOXO4	Protein coding	3'UTR	miCLIP:(High)	Functional Loss
rs1001526744	RMVar_ID_350992	chr7	99967578	AZGP1	Protein coding	exon	MeRIP-seq:(Medium)	Functional Loss
rs1001526815	RMVar_ID_1091415	chr18	45993815	PSTPIP2	Protein coding	intron	Prediction:(Low)	Functional Loss
rs1001528604	RMVar_ID_490629	chr10	116674716	HSPA12A	Protein coding	3'UTR	MeRIP-seq:(Medium)	Functional Loss
rs1001530585	RMVar_ID_375785	chr4	6291244	WFS1	Protein coding	CDS	MeRIP-seq:(Medium)	Functional Loss
rs1001530796	RMVar_ID_503799	chr11	110579596	ARHGAP20	Protein coding	CDS	MeRIP-seq:(Medium)	Functional Loss
rs1001532519	RMVar_ID_989299	chr14	103057360	CDC42BPB	Protein coding	5'UTR	Prediction:(Low)	Functional Loss
rs1001533259	RMVar_ID_330761	chr16	1510220	TELO2	Protein coding	3'UTR	MeRIP-seq&m6A-Seal-seq:(Medium)	Functional Loss
rs1001534749	RMVar_ID_1141897	chr1	5992688	KCNAB2	Protein coding	intron	Prediction:(Low)	Functional Gain
rs1001535258	RMVar_ID_1145090	chr1	14124290	RNU6-1265P	snRNA	exon	Prediction:(Low)	Functional Gain
rs1001535868	RMVar_ID_933372	chr12	102340620	LINC02456,HELLPAR	lincRNA,lincRNA	intron,exon	Prediction:(Low)	Functional Loss
rs1001538629	RMVar_ID_930284	chr12	6385550	LTBR	Protein coding	intron	Prediction:(Low)	Functional Loss
rs1001542758	RMVar_ID_932918	chr12	101731921	SYCP3	Protein coding	intron	Prediction:(Low)	Functional Loss
rs1001545861	RMVar_ID_635820	chr12	32792456	PKP2	Protein coding	CDS	MeRIP-seq:(Medium)	Functional Loss
rs1001547373	RMVar_ID_279257	chrY	11326821	RF00017-4572	SRP RNA	intron	MeRIP-seq:(Medium)	Functional Loss
rs1001547671	RMVar_ID_745114	chr7	45717126	-	Other	Unknown	MeRIP-seq:(Medium)	Functional Loss
rs1001548932	RMVar_ID_482767	chr3	47003224	NBEAL2	Protein coding	CDS	MeRIP-seq:(Medium)	Functional Loss
rs1001551130	RMVar_ID_410323	chr10	92351430	-	Other	Unknown	MeRIP-seq:(Medium)	Functional Loss
rs1001551349	RMVar_ID_578607	chr10	8074446	GATA3	Protein coding	3'UTR	MeRIP-seq:(Medium)	Functional Loss
rs1001551374	RMVar_ID_402927	chr16	75488203	CHST6	Protein coding	intron	m6A-Label-seq:(High)	Functional Loss
rs1001551543	RMVar_ID_1066411	chr17	42567863	MLX	Protein coding	intron	Prediction:(Low)	Functional Loss
rs1001552729	RMVar_ID_259778	chr1	75133046	AC099786.1	lincRNA	exon	MeRIP-seq:(Medium)	Functional Loss
rs1001553409	RMVar_ID_519072	chr22	36233454	APOL2	Protein coding	5'UTR	MeRIP-seq:(Medium)	Functional Loss
rs1001554439	RMVar_ID_1165690	chr1	26111243	PDIK1L	Protein coding	5'UTR	Prediction:(Low)	Functional Loss
rs1001557859	RMVar_ID_290295	chr9	116700366	TRIM32	Protein coding	3'UTR	MeRIP-seq:(Medium)	Functional Loss
rs1001558771	RMVar_ID_373583	chr4	1339615	MAEA	Protein coding	3'UTR	m6ACE-seq&miCLIP:(High)	Functional Loss
rs1001559241	RMVar_ID_634170	chr17	82259972	SLC16A3	Protein coding	intron	MeRIP-seq:(Medium)	Functional Loss
rs1001559493	RMVar_ID_175269	chr11	17052287	-	Other	Unknown	MeRIP-seq:(Medium)	Functional Loss
rs1001560331	RMVar_ID_876113	chr10	133422154	SPRN	Protein coding	3'UTR	Prediction:(Low)	Functional Gain
rs1001560927	RMVar_ID_569349	chr15	101178874	CHSY1	Protein coding	CDS	miCLIP:(High)	Functional Loss
rs1001560956	RMVar_ID_885052	chr10	74655223	ADK,POLR3DP1	Protein coding,Pseudogene	intron,exon	Prediction:(Low)	Functional Loss
rs1001565817	RMVar_ID_871400	chr10	14774314	FAM107B	Protein coding	CDS	Prediction:(Low)	Functional Loss
rs1001567508	RMVar_ID_979853	chr14	64022925	SYNE2	Protein coding	intron	Prediction:(Low)	Functional Gain
rs1001569554	RMVar_ID_292966	chr18	9954456	-	Other	Unknown	MeRIP-seq:(Medium)	Functional Loss
rs1001570055	RMVar_ID_444291	chr20	62947726	GID8	Protein coding	3'UTR	miCLIP:(High)	Functional Loss
rs1001572265	RMVar_ID_898553	chr11	103405464	MTCO1P15	Pseudogene	exon	Prediction:(Low)	Functional Loss
rs1001572778	RMVar_ID_437804	chr5	159161296	RNF145	Protein coding	CDS	MeRIP-seq:(Medium)	Functional Loss
rs1001575734	RMVar_ID_175081	chr11	14779824	PDE3B	Protein coding	intron	MeRIP-seq:(Medium)	Functional Loss
rs1001577580	RMVar_ID_1102921	chr19	6738246	TRIP10	Protein coding	5'UTR	Prediction:(Low)	Functional Loss
rs1001581404	RMVar_ID_543910	chr12	122857624	-	Other	Unknown	MeRIP-seq:(Medium)	Functional Loss
rs1001582617	RMVar_ID_958629	chr13	113954535	C13orf46	Protein coding	3'UTR	Prediction:(Low)	Functional Gain
rs1001583343	RMVar_ID_996395	chr15	41286092	OIP5-AS1,AC087721.2	lincRNA,Protein coding	exon,exon	Prediction:(Low)	Functional Gain
rs1001584476	RMVar_ID_901525	chr11	110579335	ARHGAP20	Protein coding	3'UTR	Prediction:(Low)	Functional Gain
rs1001584674	RMVar_ID_1003387	chr15	63600301	FBXL22	Protein coding	intron	Prediction:(Low)	Functional Loss
rs1001585740	RMVar_ID_321371	chr7	140090839	-	Other	Unknown	MeRIP-seq:(Medium)	Functional Loss
rs1001588665	RMVar_ID_173169	chr11	6932162	ZNF215	Protein coding	exon	miCLIP:(High)	Functional Loss
rs1001588729	RMVar_ID_193122	chr3	15395158	-	Other	Unknown	MeRIP-seq:(Medium)	Functional Loss
rs1001589878	RMVar_ID_1075258	chr17	63827195	FTSJ3	Protein coding	5'UTR	Prediction:(Low)	Functional Gain
rs1001590627	RMVar_ID_1043136	chr16	83932331	MLYCD,OSGIN1	Protein coding,Protein coding	intron,intron	Prediction:(Low)	Functional Loss
rs1001590953	RMVar_ID_956969	chr13	109271571	AL161431.1	lincRNA	exon	Prediction:(Low)	Functional Gain
rs1001594125	RMVar_ID_225127	chr13	113232003	-	Other	Unknown	MeRIP-seq:(Medium)	Functional Loss
rs1001596297	RMVar_ID_208968	chr2	161160516	-	Other	Unknown	MeRIP-seq:(Medium)	Functional Loss
rs1001597674	RMVar_ID_258471	chr5	39202893	-	Other	Unknown	MeRIP-seq:(Medium)	Functional Loss
rs1001598783	RMVar_ID_1065303	chr17	41382328	KRT34	Protein coding	CDS	Prediction:(Low)	Functional Loss
rs1001601572	RMVar_ID_662513	chr1	224015336	-	Other	Unknown	MeRIP-seq:(Medium)	Functional Loss
rs1001602073	RMVar_ID_596093	chr17	58998688	TRIM37	Protein coding	intron	DART-seq:(High)	Functional Loss
rs1001602262	RMVar_ID_1121861	chr19	40601587	LTBP4	Protein coding	intron	Prediction:(Low)	Functional Loss
rs1001605505	RMVar_ID_199683	chr17	28584444	AC005726.1,SPAG5	Protein coding,Protein coding	intron,CDS	MeRIP-seq:(Medium)	Functional Loss
rs1001605515	RMVar_ID_585338	chr15	64842000	AC069368.1,PLEKHO2	Protein coding,Protein coding	exon,5'UTR	MeRIP-seq:(Medium)	Functional Loss
rs1001606160	RMVar_ID_250690	chr4	152322490	FBXW7	Protein coding	3'UTR	MeRIP-seq:(Medium)	Functional Loss
rs1001606687	RMVar_ID_889269	chr10	97675468	PI4K2A	Protein coding	3'UTR	Prediction:(Low)	Functional Gain
rs1001608971	RMVar_ID_328558	chr6	133987180	-	Other	Unknown	MeRIP-seq:(Medium)	Functional Loss
rs1001614874	RMVar_ID_384945	chr13	24297535	AL359736.1,SPATA13	Protein coding,Protein coding	CDS,CDS	miCLIP:(High)	Functional Loss
rs1001616883	RMVar_ID_910870	chr11	36463751	PRR5L	Protein coding	3'UTR	Prediction:(Low)	Functional Loss
rs1001618389	RMVar_ID_1148239	chr1	116406976	ATP1A1-AS1	lincRNA	intron	Prediction:(Low)	Functional Loss
rs1001619310	RMVar_ID_258546	chr5	40680422	PTGER4	Protein coding	5'UTR	MeRIP-seq:(Medium)	Functional Loss
rs1001621020	RMVar_ID_713729	chr9	129637521	RF00017-4575	SRP RNA	intron	MeRIP-seq:(Medium)	Functional Loss
rs1001621223	RMVar_ID_147501	chr19	18196433	MPV17L2	Protein coding	3'UTR	miCLIP:(High)	Functional Loss
rs1001622169	RMVar_ID_163185	chr11	65719267	KAT5	Protein coding	3'UTR	miCLIP:(High)	Functional Loss
rs1001622923	RMVar_ID_1087401	chr18	11883441	GNAL	Protein coding	3'UTR	Prediction:(Low)	Functional Loss
rs1001625448	RMVar_ID_1069088	chr17	46031938	KANSL1	Protein coding	intron	Prediction:(Low)	Functional Loss
rs1001627113	RMVar_ID_263090	chr16	20734836	THUMPD1	Protein coding	intron	miCLIP&DART-seq:(High)	Functional Loss
rs1001627396	RMVar_ID_316625	chr2	95525983	AC009237.14	lincRNA	exon	MeRIP-seq:(Medium)	Functional Loss
rs1001628480	RMVar_ID_480671	chr6	149718016	AL358852.1	lincRNA	exon	MeRIP-seq:(Medium)	Functional Loss
rs1001629097	RMVar_ID_1137386	chr19	57624419	ZNF134	Protein coding	3'UTR	Prediction:(Low)	Functional Loss
rs1001629124	RMVar_ID_298803	chr19	45414023	-	Other	Unknown	MeRIP-seq:(Medium)	Functional Loss
rs1001629449	RMVar_ID_983686	chr14	76774614	AF111169.3	lincRNA	exon	Prediction:(Low)	Functional Gain
rs1001630113	RMVar_ID_278974	chr1	71346117	ZRANB2-AS2	lincRNA	intron	m6A-Label-seq:(High)	Functional Loss
rs1001630367	RMVar_ID_1082029	chr17	79952780	TBC1D16	Protein coding	CDS	Prediction:(Low)	Functional Loss
rs1001630842	RMVar_ID_654840	chr8	9136736	PPP1R3B	Protein coding	3'UTR	MeRIP-seq:(Medium)	Functional Loss
rs1001630878	RMVar_ID_955818	chr12	94140588	AC123567.1	Pseudogene	exon	Prediction:(Low)	Functional Loss
rs1001634617	RMVar_ID_514940	chr22	23882318	AP000350.4,SLC2A11	Protein coding,Protein coding	intron,intron	MeRIP-seq:(Medium)	Functional Loss
rs1001635941	RMVar_ID_1135597	chr19	55598615	FIZ1	Protein coding	intron	Prediction:(Low)	Functional Loss
rs1001636025	RMVar_ID_181509	chr22	40411750	MRTFA	Protein coding	3'UTR	miCLIP:(High)	Functional Loss
rs1001636901	RMVar_ID_382782	chr4	93678538	-	Other	Unknown	MeRIP-seq:(Medium)	Functional Loss
rs1001638401	RMVar_ID_179243	chr6	4058265	PRPF4B	Protein coding	intron	MeRIP-seq:(Medium)	Functional Loss
rs1001639611	RMVar_ID_237622	chr1	29147762	SRSF4	Protein coding	3'UTR	m6A-Seal-seq:(Medium)	Functional Loss
rs1001640058	RMVar_ID_938052	chr12	111753594	ACAD10	Protein coding	intron	Prediction:(Low)	Functional Gain
rs1001642574	RMVar_ID_225539	chr13	113820398	GAS6-AS1	lincRNA	intron	MeRIP-seq:(Medium)	Functional Loss
rs1001644232	RMVar_ID_645202	chr1	177281254	BRINP2	Protein coding	CDS	MeRIP-seq:(Medium)	Functional Loss
rs1001645109	RMVar_ID_1170483	chr1	179816016	FAM163A	Protein coding	3'UTR	Prediction:(Low)	Functional Loss
rs1001646258	RMVar_ID_193848	chr3	22047692	ZNF385D	Protein coding	intron	m6A-Label-seq:(High)	Functional Loss
rs1001646288	RMVar_ID_1059486	chr17	28670242	AC010761.3	lincRNA	exon	Prediction:(Low)	Functional Gain
rs1001647101	RMVar_ID_1135519	chr19	55500623	SSC5D	Protein coding	CDS	Prediction:(Low)	Functional Gain
rs1001647251	RMVar_ID_945595	chr12	21515899	GOLT1B	Protein coding	exon	Prediction:(Low)	Functional Loss
rs1001652946	RMVar_ID_610970	chr17	67824806	-	Other	Unknown	MeRIP-seq:(Medium)	Functional Loss
rs1001653053	RMVar_ID_933646	chr12	103268428	C12orf42	Protein coding	3'UTR	Prediction:(Low)	Functional Loss
rs1001653364	RMVar_ID_1001380	chr15	55289252	RAB27A,AC018926.2	Protein coding,lincRNA	intron,exon	Prediction:(Low)	Functional Gain
rs1001657735	RMVar_ID_1181637	chr1	232968723	NTPCR	Protein coding	intron	Prediction:(Low)	Functional Gain
rs1001659924	RMVar_ID_517608	chr22	30976035	-	Other	Unknown	MeRIP-seq:(Medium)	Functional Loss
rs1001660134	RMVar_ID_222722	chr2	240613903	CAPN10,GPR35	Protein coding,Protein coding	intron,intron	MeRIP-seq:(Medium)	Functional Loss
rs1001660299	RMVar_ID_490902	chr10	117542275	-	Other	Unknown	MeRIP-seq:(Medium)	Functional Loss
rs1001663070	RMVar_ID_369969	chr1	203487290	PRELP	Protein coding	3'UTR	MeRIP-seq:(Medium)	Functional Loss
rs1001663163	RMVar_ID_662099	chr1	222837312	-	Other	Unknown	MeRIP-seq:(Medium)	Functional Loss
rs1001663534	RMVar_ID_248681	chr7	129212611	SMO	Protein coding	3'UTR	miCLIP:(High)	Functional Loss
rs1001663632	RMVar_ID_919489	chr11	65917487	C11orf68	Protein coding	CDS	Prediction:(Low)	Functional Gain
rs1001663967	RMVar_ID_1086030	chr18	5317275	AP001496.1	lincRNA	exon	Prediction:(Low)	Functional Loss
rs1001665084	RMVar_ID_891291	chr10	104027959	SLK	Protein coding	3'UTR	Prediction:(Low)	Functional Gain
rs1001667124	RMVar_ID_181502	chr22	40411550	MRTFA	Protein coding	3'UTR	miCLIP:(High)	Functional Loss
rs1001667209	RMVar_ID_989922	chr14	104111747	ASPG	Protein coding	intron	Prediction:(Low)	Functional Loss
rs1001668874	RMVar_ID_1049915	chr17	4894648	MINK1	Protein coding	intron	Prediction:(Low)	Functional Gain
rs1001668937	RMVar_ID_271687	chr1	10431301	CENPS-CORT,CENPS	Protein coding,Protein coding	intron,intron	DART-seq:(High)	Functional Loss
rs1001669367	RMVar_ID_437549	chr5	157138000	-	Other	Unknown	MeRIP-seq:(Medium)	Functional Loss
rs1001671361	RMVar_ID_188937	chr12	108291252	CMKLR1	Protein coding	3'UTR	MeRIP-seq:(Medium)	Functional Loss
rs1001671537	RMVar_ID_875507	chr10	132783367	NKX6-2	Protein coding	exon	Prediction:(Low)	Functional Loss
rs1001674404	RMVar_ID_242291	chr18	35261417	ZNF397	Protein coding	intron	MeRIP-seq:(Medium)	Functional Loss
rs1001675045	RMVar_ID_683767	chr14	23940329	DHRS4-AS1	lincRNA	exon	MeRIP-seq:(Medium)	Functional Loss
rs1001675097	RMVar_ID_975053	chr14	30560460	G2E3	Protein coding	intron	Prediction:(Low)	Functional Loss
rs1001675138	RMVar_ID_941881	chr12	123290720	SBNO1	Protein coding	3'UTR	Prediction:(Low)	Functional Loss
rs1001675497	RMVar_ID_644666	chr1	173477489	PRDX6	Protein coding	exon	MeRIP-seq:(Medium)	Functional Loss
rs1001677825	RMVar_ID_340841	chr7	75536312	HIP1	Protein coding	3'UTR	miCLIP:(High)	Functional Loss
rs1001678487	RMVar_ID_977756	chr14	51968872	GNG2	Protein coding	intron	Prediction:(Low)	Functional Gain
rs1001678771	RMVar_ID_643507	chr1	168085644	GPR161	Protein coding	CDS	m6A-Label-seq&miCLIP:(High)	Functional Loss
rs1001680749	RMVar_ID_1041629	chr16	77800403	VAT1L,AC092134.2	Protein coding,Other	intron,exon	Prediction:(Low)	Functional Loss
rs1001682220	RMVar_ID_737161	chr5	139394603	-	Other	Unknown	MeRIP-seq:(Medium)	Functional Loss
rs1001682689	RMVar_ID_243608	chr8	141210146	RF00017-4501	SRP RNA	intron	MeRIP-seq:(Medium)	Functional Loss
rs1001682817	RMVar_ID_157364	chr5	6756858	-	Other	Unknown	MeRIP-seq:(Medium)	Functional Loss
rs1001682985	RMVar_ID_257283	chr5	33439930	AC034231.1	lincRNA	intron	MeRIP-seq&m6A-Seal-seq:(Medium)	Functional Loss
rs1001685776	RMVar_ID_1123898	chr19	42926508	PSG7	Protein coding	exon	Prediction:(Low)	Functional Gain
rs1001689121	RMVar_ID_949296	chr12	43797811	TWF1	Protein coding	CDS	Prediction:(Low)	Functional Gain
rs1001689267	RMVar_ID_962745	chr13	41311280	NAA16	Protein coding	5'UTR	Prediction:(Low)	Functional Gain
rs1001689482	RMVar_ID_998095	chr15	43371154	TUBGCP4	Protein coding	intron	Prediction:(Low)	Functional Loss
rs1001689970	RMVar_ID_1068271	chr17	45111446	PLCD3	Protein coding	3'UTR	Prediction:(Low)	Functional Gain
rs1001692324	RMVar_ID_579658	chr7	30014302	AC007285.1	lincRNA	intron	MeRIP-seq:(Medium)	Functional Loss
rs1001695772	RMVar_ID_477351	chr11	95132354	ENDOD1	Protein coding	3'UTR	MeRIP-seq:(Medium)	Functional Loss
rs1001697285	RMVar_ID_1171189	chr1	182391486	GLUL	Protein coding	intron	Prediction:(Low)	Functional Gain
rs1001697783	RMVar_ID_647467	chr3	39143110	CSRNP1	Protein coding	CDS	miCLIP:(High)	Functional Loss
rs1001698070	RMVar_ID_1061411	chr17	33688930	AC024614.2	lincRNA	exon	Prediction:(Low)	Functional Gain
rs1001698574	RMVar_ID_171281	chr11	2397020	CD81	Protein coding	3'UTR	miCLIP:(High)	Functional Loss
rs1001699761	RMVar_ID_1095138	chr18	71736523	LINC01899	lincRNA	exon	Prediction:(Low)	Functional Gain
rs1001703987	RMVar_ID_544826	chr12	123937071	CCDC92	Protein coding	intron	MeRIP-seq:(Medium)	Functional Loss
rs1001708431	RMVar_ID_280893	chr10	128104371	MKI67	Protein coding	CDS	MeRIP-seq:(Medium)	Functional Loss
rs1001708876	RMVar_ID_243845	chr8	142313775	TSNARE1	Protein coding	intron	MeRIP-seq:(Medium)	Functional Loss
rs1001709426	RMVar_ID_1018118	chr16	1350869	TSR3	Protein coding	CDS	Prediction:(Low)	Functional Gain
rs1001709468	RMVar_ID_607199	chrX	57725751	-	Other	Unknown	MeRIP-seq:(Medium)	Functional Loss
rs1001711855	RMVar_ID_559026	chr1	156212685	SLC25A44	Protein coding	3'UTR	miCLIP:(High)	Functional Loss
rs1001716776	RMVar_ID_227412	chr5	176374776	ARL10	Protein coding	3'UTR	miCLIP:(High)	Functional Loss
rs1001717502	RMVar_ID_1100128	chr19	3029591	TLE2	Protein coding	intron	Prediction:(Low)	Functional Loss
rs1001717841	RMVar_ID_949226	chr12	43660004	EEF1A1P17	Pseudogene	exon	Prediction:(Low)	Functional Loss
rs1001718103	RMVar_ID_1061417	chr17	33689145	AC024614.2	lincRNA	exon	Prediction:(Low)	Functional Loss
rs1001718523	RMVar_ID_674046	chr17	3609632	AC027796.3,SHPK	Protein coding,Protein coding	3'UTR,3'UTR	miCLIP:(High)	Functional Loss
rs1001718660	RMVar_ID_745483	chr7	50451712	lnc-IKZF1-15,lnc-IKZF1-15:2,lnc-IKZF1-15:3,lnc-IKZF1-15:4,lnc-IKZF1-15:5	lincRNA,lincRNA,lincRNA,lincRNA,lincRNA	exon,exon,exon,exon,exon	MeRIP-seq:(Medium)	Functional Loss
rs1001719499	RMVar_ID_1109262	chr19	14031328	RLN3	Protein coding	3'UTR	Prediction:(Low)	Functional Gain
rs1001719824	RMVar_ID_943771	chr12	130872165	RAN	Protein coding	intron	Prediction:(Low)	Functional Loss
rs1001721327	RMVar_ID_658933	chr2	85544734	GGCX	Protein coding	3'UTR	MeRIP-seq:(Medium)	Functional Loss
rs1001721378	RMVar_ID_430899	chrX	9932423	SHROOM2	Protein coding	CDS	MeRIP-seq:(Medium)	Functional Loss
rs1001722986	RMVar_ID_963429	chr13	45394405	SLC25A30	Protein coding	exon	Prediction:(Low)	Functional Gain
rs1001723464	RMVar_ID_1005760	chr15	71732417	THSD4	Protein coding	intron	Prediction:(Low)	Functional Loss
rs1001724170	RMVar_ID_654395	chr8	8236587	FAM86B3P	Pseudogene	intron	MeRIP-seq:(Medium)	Functional Loss
rs1001728123	RMVar_ID_725303	chr17	35474263	SLFN12L	Protein coding	intron	miCLIP:(High)	Functional Loss
rs1001730836	RMVar_ID_965167	chr13	52844199	PCDH8	Protein coding	3'UTR	Prediction:(Low)	Functional Loss
rs1001731076	RMVar_ID_1094181	chr18	62384952	TNFRSF11A	Protein coding	CDS	Prediction:(Low)	Functional Gain
rs1001731512	RMVar_ID_608454	chrX	21854090	MBTPS2	Protein coding	intron	MeRIP-seq:(Medium)	Functional Loss
rs1001731792	RMVar_ID_1026658	chr16	20735356	THUMPD1	Protein coding	intron	Prediction:(Low)	Functional Loss
rs1001732115	RMVar_ID_1087935	chr18	13520904	AP005131.1	lincRNA	exon	Prediction:(Low)	Functional Loss
rs1001732568	RMVar_ID_1116499	chr19	32828888	TDRD12	Protein coding	3'UTR	Prediction:(Low)	Functional Gain
rs1001733788	RMVar_ID_183832	chr22	44735529	PRR5-ARHGAP8,PRR5	Protein coding,Protein coding	intron,intron	MeRIP-seq:(Medium)	Functional Loss
rs1001735013	RMVar_ID_727688	chr17	40486338	TNS4	Protein coding	intron	MeRIP-seq:(Medium)	Functional Loss
rs1001735440	RMVar_ID_591946	chr17	45150304	HEXIM1	Protein coding	3'UTR	miCLIP:(High)	Functional Loss
rs1001735916	RMVar_ID_1094114	chr18	61893542	RNF152	Protein coding	intron	Prediction:(Low)	Functional Loss
rs1001736401	RMVar_ID_622325	chr14	55369526	-	Other	Unknown	MeRIP-seq:(Medium)	Functional Loss
rs1001738029	RMVar_ID_1126779	chr19	46382218	PPP5C	Protein coding	intron	Prediction:(Low)	Functional Loss
rs1001743620	RMVar_ID_952768	chr12	68662937	RAP1B	Protein coding	3'UTR	Prediction:(Low)	Functional Loss
rs1001744992	RMVar_ID_636987	chr1	93379181	-	Other	Unknown	MeRIP-seq:(Medium)	Functional Loss
rs1001745869	RMVar_ID_394185	chr20	3147383	UBOX5-AS1	lincRNA	intron	MeRIP-seq:(Medium)	Functional Loss
rs1001746243	RMVar_ID_1091274	chr18	45646215	SLC14A2,AC023421.1	Protein coding,lincRNA	intron,exon	Prediction:(Low)	Functional Loss
rs1001746833	RMVar_ID_1166848	chr1	28589599	TAF12	Protein coding	exon	Prediction:(Low)	Functional Loss
rs1001746850	RMVar_ID_317518	chr2	96860382	SEMA4C	Protein coding	3'UTR	miCLIP:(High)	Functional Loss
rs1001747896	RMVar_ID_530367	chr12	976545	RAD52,AC004803.1	Protein coding,lincRNA	intron,exon	miCLIP:(High)	Functional Loss
rs1001752066	RMVar_ID_942867	chr12	125860379	AC005252.3,AC005252.4	Other,lincRNA	exon,intron	Prediction:(Low)	Functional Gain
rs1001752631	RMVar_ID_912103	chr11	46383143	MDK	Protein coding	intron	Prediction:(Low)	Functional Gain
rs1001755020	RMVar_ID_935064	chr12	109235989	ACACB	Protein coding	intron	Prediction:(Low)	Functional Loss
rs1001756379	RMVar_ID_483105	chr3	47413168	PTPN23	Protein coding	3'UTR	m6A-REF-seq&miCLIP:(High)	Functional Loss
rs1001757014	RMVar_ID_1085406	chr18	735801	AP001020.3	lincRNA	exon	Prediction:(Low)	Functional Loss
rs1001757819	RMVar_ID_564840	chr6	165891456	PDE10A	Protein coding	intron	MeRIP-seq:(Medium)	Functional Loss
rs1001759334	RMVar_ID_470379	chr1	231363996	lnc-SPRTN-4,lnc-SPRTN-4:2,lnc-SPRTN-2	lincRNA,lincRNA,lincRNA	intron,intron,exon	MeRIP-seq:(Medium)	Functional Loss
rs1001759487	RMVar_ID_542743	chr12	121137682	-	Other	Unknown	MeRIP-seq:(Medium)	Functional Loss
rs1001760516	RMVar_ID_1066597	chr17	42700554	EZH1	Protein coding	3'UTR	Prediction:(Low)	Functional Gain
rs1001760933	RMVar_ID_991816	chr15	24165540	PWRN2	lincRNA	intron	Prediction:(Low)	Functional Gain
rs1001761733	RMVar_ID_722549	chr6	85612890	-	Other	Unknown	MeRIP-seq:(Medium)	Functional Loss
rs1001762575	RMVar_ID_613515	chr8	19395769	SH2D4A	Protein coding	3'UTR	MeRIP-seq:(Medium)	Functional Loss
rs1001763878	RMVar_ID_1181309	chr1	231185150	AL109810.2	Protein coding	exon	Prediction:(Low)	Functional Loss
rs1001765829	RMVar_ID_625527	chr13	76882275	KCTD12	Protein coding	3'UTR	DART-seq:(High)	Functional Loss
rs1001766559	RMVar_ID_719487	chr20	35277361	AL121753.1,MMP24OS	Protein coding,Protein coding	intron,intron	MeRIP-seq:(Medium)	Functional Loss
rs1001769690	RMVar_ID_602020	chr2	167480685	AC073050.1	lincRNA	intron	MeRIP-seq:(Medium)	Functional Loss
rs1001769786	RMVar_ID_1160621	chr1	163237722	AL451063.1	Pseudogene	exon	Prediction:(Low)	Functional Gain
rs1001771997	RMVar_ID_462120	chr12	42087619	-	Other	Unknown	MeRIP-seq:(Medium)	Functional Loss
rs1001773700	RMVar_ID_658940	chr2	85545023	MAT2A	Protein coding	3'UTR	MeRIP-seq:(Medium)	Functional Loss
rs1001773971	RMVar_ID_576292	chr21	37261228	VPS26C	Protein coding	intron	MeRIP-seq:(Medium)	Functional Loss
rs1001775470	RMVar_ID_1013226	chr15	90230211	CIB1	Protein coding	3'UTR	Prediction:(Low)	Functional Loss
rs1001775615	RMVar_ID_334656	chr16	3404623	AC025283.2,ZNF174	Protein coding,Protein coding	CDS,CDS	MeRIP-seq:(Medium)	Functional Loss
rs1001775688	RMVar_ID_975821	chr14	35535391	INSM2	Protein coding	CDS	Prediction:(Low)	Functional Loss
rs1001777246	RMVar_ID_202266	chr9	72360571	ZFAND5	Protein coding	intron	MeRIP-seq:(Medium)	Functional Loss
rs1001777304	RMVar_ID_1033829	chr16	50634935	NKD1	Protein coding	3'UTR	Prediction:(Low)	Functional Gain
rs1001777686	RMVar_ID_267803	chr1	1327970	CPTP	Protein coding	exon	miCLIP:(High)	Functional Loss
rs1001778529	RMVar_ID_293316	chr18	12449128	SPIRE1	Protein coding	3'UTR	miCLIP:(High)	Functional Loss
rs1001779226	RMVar_ID_653093	chr8	452608	lnc-TDRP-3	lincRNA	intron	MeRIP-seq:(Medium)	Functional Loss
rs1001779922	RMVar_ID_506853	chr6	70524977	FAM135A	Protein coding	CDS	MeRIP-seq:(Medium)	Functional Loss
rs1001782515	RMVar_ID_174929	chr11	14599741	PSMA1	Protein coding	intron	MeRIP-seq:(Medium)	Functional Loss
rs1001782802	RMVar_ID_1075724	chr17	64098089	ERN1	Protein coding	intron	Prediction:(Low)	Functional Loss
rs1001784363	RMVar_ID_663963	chr6	157673463	ZDHHC14	Protein coding	3'UTR	MeRIP-seq:(Medium)	Functional Loss
rs1001784433	RMVar_ID_1185176	chr1	32235011	MTMR9LP	Pseudogene	exon	Prediction:(Low)	Functional Gain
rs1001785881	RMVar_ID_929109	chr12	2659992	CACNA1C,AC007618.1	Protein coding,Pseudogene	intron,exon	Prediction:(Low)	Functional Loss
rs1001786877	RMVar_ID_365398	chr6	36594489	SRSF3	Protein coding	intron	MeRIP-seq:(Medium)	Functional Loss
rs1001788446	RMVar_ID_1070614	chr17	49506153	AC006487.1	lincRNA	exon	Prediction:(Low)	Functional Gain
rs1001789077	RMVar_ID_673627	chr17	2306726	SRR	Protein coding	intron	MeRIP-seq:(Medium)	Functional Loss
rs1001789257	RMVar_ID_286648	chr6	27451246	RF00017-4575	SRP RNA	intron	MeRIP-seq:(Medium)	Functional Loss
rs1001792164	RMVar_ID_1084352	chr17	82290500	LINC01970	lincRNA	exon	Prediction:(Low)	Functional Gain
rs1001793778	RMVar_ID_355339	chr2	42762535	-	Other	Unknown	MeRIP-seq:(Medium)	Functional Loss
rs1001795760	RMVar_ID_1094291	chr18	63125811	BCL2	Protein coding	3'UTR	Prediction:(Low)	Functional Loss
rs1001796268	RMVar_ID_889022	chr10	97103085	SLIT1-AS1	lincRNA	exon	Prediction:(Low)	Functional Loss
rs1001798075	RMVar_ID_895771	chr11	5527673	AC104389.5,OR52V1P	Protein coding,Pseudogene	intron,exon	Prediction:(Low)	Functional Loss
rs1001800806	RMVar_ID_246338	chr8	144451817	CYHR1	Protein coding	intron	miCLIP:(High)	Functional Loss
rs1001802037	RMVar_ID_333568	chr16	2948994	FLYWCH1	Protein coding	3'UTR	miCLIP:(High)	Functional Loss
rs1001803370	RMVar_ID_344673	chr4	88728338	FAM13A	Protein coding	3'UTR	MeRIP-seq:(Medium)	Functional Loss
rs1001803673	RMVar_ID_1086201	chr18	6558198	LINC01387,AP005202.1	lincRNA,lincRNA	intron,exon	Prediction:(Low)	Functional Gain
rs1001806053	RMVar_ID_876630	chr10	15597183	ITGA8	Protein coding	intron	Prediction:(Low)	Functional Loss
rs1001809024	RMVar_ID_328049	chr6	127516192	SOGA3,AL096711.2	Protein coding,Protein coding	CDS,CDS	MeRIP-seq:(Medium)	Functional Loss
rs1001811240	RMVar_ID_649557	chr4	68313895	YTHDC1	Protein coding	3'UTR	DART-seq:(High)	Functional Loss
rs1001811363	RMVar_ID_550078	chr16	71789355	AP1G1	Protein coding	CDS	MeRIP-seq:(Medium)	Functional Loss
rs1001812059	RMVar_ID_1092791	chr18	53605461	RPL29P32	Pseudogene	exon	Prediction:(Low)	Functional Gain
rs1001813007	RMVar_ID_487856	chr3	56683237	TASOR	Protein coding	5'UTR	miCLIP:(High)	Functional Loss
rs1001813172	RMVar_ID_918008	chr11	64806156	MEN1	Protein coding	intron	Prediction:(Low)	Functional Loss
rs1001814145	RMVar_ID_952374	chr12	66189264	IRAK3	Protein coding	5'UTR	Prediction:(Low)	Functional Loss
rs1001814878	RMVar_ID_660048	chr1	210682798	-	Other	Unknown	MeRIP-seq:(Medium)	Functional Loss
rs1001818279	RMVar_ID_340225	chr14	81476304	-	Other	Unknown	MeRIP-seq:(Medium)	Functional Loss
rs1001821628	RMVar_ID_311534	chr19	58305405	ERVK3-1,AC020915.5,AC020915.1	Protein coding,Protein coding,lincRNA	5'UTR,intron,intron	MeRIP-seq:(Medium)	Functional Loss
rs1001822755	RMVar_ID_263721	chr16	22419915	CDR2,RRN3P3	Protein coding,Pseudogene	intron,exon	MeRIP-seq:(Medium)	Functional Loss
rs1001824357	RMVar_ID_270511	chr1	6621719	PHF13	Protein coding	3'UTR	m6ACE-seq&miCLIP:(High)	Functional Loss
rs1001825740	RMVar_ID_1147256	chr1	112524497	ST7L	Protein coding	3'UTR	Prediction:(Low)	Functional Gain
rs1001829263	RMVar_ID_549026	chr16	69710949	NQO1	Protein coding	intron	miCLIP:(High)	Functional Loss
rs1001831541	RMVar_ID_596892	chr2	229859331	TRIP12	Protein coding	CDS	m6A-REF-seq&miCLIP:(High)	Functional Loss
rs1001831558	RMVar_ID_1152414	chr1	151070882	GABPB2	Protein coding	exon	Prediction:(Low)	Functional Gain
rs1001833657	RMVar_ID_432285	chr3	176324807	lnc-NAALADL2-10	lincRNA	intron	MeRIP-seq:(Medium)	Functional Loss
rs1001837450	RMVar_ID_976346	chr14	38605706	AL357094.1	Pseudogene	exon	Prediction:(Low)	Functional Loss
rs1001837767	RMVar_ID_348000	chr4	24527736	DHX15	Protein coding	intron	miCLIP:(High)	Functional Loss
rs1001838934	RMVar_ID_1181414	chr1	231522593	AL445524.2,AL445524.1	Protein coding,lincRNA	intron,exon	Prediction:(Low)	Functional Loss
rs1001839973	RMVar_ID_200664	chr17	29551260	TAOK1	Protein coding	3'UTR	DART-seq:(High)	Functional Loss
rs1001843100	RMVar_ID_351552	chr7	100222011	CASTOR3	Protein coding	intron	MeRIP-seq:(Medium)	Functional Loss
rs1001845687	RMVar_ID_731971	chr8	93736422	-	Other	Unknown	MeRIP-seq:(Medium)	Functional Loss
rs1001846121	RMVar_ID_445327	chr20	63891331	-	Other	Unknown	MeRIP-seq:(Medium)	Functional Loss
rs1001846819	RMVar_ID_981908	chr14	71085656	PTTG4P	Pseudogene	exon	Prediction:(Low)	Functional Gain
rs1001847544	RMVar_ID_350265	chr7	99038042	TRRAP	Protein coding	intron	MeRIP-seq:(Medium)	Functional Loss
rs1001850259	RMVar_ID_1155207	chr1	153890855	AL831737.1	Pseudogene	exon	Prediction:(Low)	Functional Loss
rs1001851297	RMVar_ID_377823	chr4	13541018	NKX3-2	Protein coding	3'UTR	MeRIP-seq:(Medium)	Functional Loss
rs1001851365	RMVar_ID_226728	chr5	172926872	ERGIC1	Protein coding	intron	miCLIP:(High)	Functional Loss
rs1001851744	RMVar_ID_1016352	chr16	228908	LUC7L	Protein coding	3'UTR	Prediction:(Low)	Functional Gain
rs1001853668	RMVar_ID_712963	chr9	128633425	SPTAN1	Protein coding	3'UTR	MeRIP-seq:(Medium)	Functional Loss
rs1001860067	RMVar_ID_603390	chr2	175929729	LNPK	Protein coding	3'UTR	miCLIP:(High)	Functional Loss
rs1001860852	RMVar_ID_535449	chr5	180810454	AC022413.2	Other	exon	MeRIP-seq:(Medium)	Functional Loss
rs1001862090	RMVar_ID_216782	chr15	41696326	MGA	Protein coding	exon	MeRIP-seq:(Medium)	Functional Loss
rs1001869514	RMVar_ID_609380	chr17	62473084	lnc-MARCH10-8,lnc-MARCH10-8:2,lnc-MARCH10-8:3,lnc-MARCH10-8:4,lnc-MARCH10-8:5,lnc-MARCH10-8:6	lincRNA,lincRNA,lincRNA,lincRNA,lincRNA,lincRNA	exon,exon,intron,intron,exon,intron	MeRIP-seq:(Medium)	Functional Loss
rs1001870342	RMVar_ID_560937	chr1	161422057	AL592295.4	lincRNA	exon	MeRIP-seq:(Medium)	Functional Loss
rs1001871480	RMVar_ID_964328	chr13	49936336	SPRYD7	Protein coding	5'UTR	Prediction:(Low)	Functional Gain
rs1001872046	RMVar_ID_1080688	chr17	77564279	AC021683.1	lincRNA	exon	Prediction:(Low)	Functional Gain
rs1001873726	RMVar_ID_430726	chrX	4240885	-	Other	Unknown	m6A-Label-seq:(High)	Functional Loss
rs1001873884	RMVar_ID_916502	chr11	62612646	EML3	Protein coding	5'UTR	Prediction:(Low)	Functional Loss
rs1001873942	RMVar_ID_446980	chr11	108723437	DDX10	Protein coding	CDS	MeRIP-seq:(Medium)	Functional Loss
rs1001877326	RMVar_ID_609737	chr17	63701814	AC046185.3	Other	exon	MeRIP-seq:(Medium)	Functional Loss
rs1001877502	RMVar_ID_700789	chr7	6689879	ZNF12	Protein coding	3'UTR	miCLIP:(High)	Functional Loss
rs1001879944	RMVar_ID_456434	chr2	218399895	CTDSP1	Protein coding	intron	miCLIP:(High)	Functional Loss
rs1001880076	RMVar_ID_441741	chr3	152300167	MBNL1	Protein coding	5'UTR	MeRIP-seq:(Medium)	Functional Loss
rs1001880688	RMVar_ID_932397	chr12	9674091	CLEC2D	Protein coding	intron	Prediction:(Low)	Functional Loss
rs1001884580	RMVar_ID_1029116	chr16	28814038	AC145285.1	Pseudogene	exon	Prediction:(Low)	Functional Loss
rs1001884999	RMVar_ID_1047977	chr17	1702994	TLCD2	Protein coding	3'UTR	Prediction:(Low)	Functional Loss
rs1001885038	RMVar_ID_603324	chr2	175073541	ATF2	Protein coding	3'UTR	DART-seq:(High)	Functional Loss
rs1001887105	RMVar_ID_704547	chr15	76195070	-	Other	Unknown	MeRIP-seq:(Medium)	Functional Loss
rs1001887671	RMVar_ID_211500	chr6	117560542	AL132671.2,GOPC	Protein coding,Protein coding	intron,3'UTR	DART-seq&miCLIP:(High)	Functional Loss
rs1001887944	RMVar_ID_460712	chrX	68534811	YIPF6	Protein coding	3'UTR	miCLIP:(High)	Functional Loss
rs1001891180	RMVar_ID_407597	chr16	88876992	CBFA2T3	Protein coding	CDS	MeRIP-seq:(Medium)	Functional Loss
rs1001891796	RMVar_ID_679211	chr11	32105425	RCN1	Protein coding	3'UTR	MeRIP-seq:(Medium)	Functional Loss
rs1001892330	RMVar_ID_1011388	chr15	84646010	SCAND2P	Pseudogene	exon	Prediction:(Low)	Functional Loss
rs1001894613	RMVar_ID_1129863	chr19	49676304	PRMT1	Protein coding	5'UTR	Prediction:(Low)	Functional Gain
rs1001895615	RMVar_ID_1141624	chr1	3915295	LINC01134	lincRNA	exon	Prediction:(Low)	Functional Gain
rs1001895845	RMVar_ID_369761	chr1	202852987	-	Other	Unknown	MeRIP-seq:(Medium)	Functional Loss
rs1001898041	RMVar_ID_253639	chr5	91370511	ARRDC3	Protein coding	3'UTR	DART-seq:(High)	Functional Loss
rs1001898541	RMVar_ID_146401	chr19	16646857	SMIM7,AC008764.4	Protein coding,Protein coding	intron,intron	DART-seq:(High)	Functional Loss
rs1001899577	RMVar_ID_716273	chr9	134438826	RXRA	Protein coding	3'UTR	MeRIP-seq:(Medium)	Functional Loss
rs1001900554	RMVar_ID_578245	chr10	6233716	PFKFB3	Protein coding	3'UTR	MeRIP-seq:(Medium)	Functional Loss
rs1001900594	RMVar_ID_613086	chr8	17810107	AC027117.2,AC027117.1	lincRNA,lincRNA	intron,intron	MeRIP-seq:(Medium)	Functional Loss
rs1001902347	RMVar_ID_554158	chr11	28315149	-	Other	Unknown	MeRIP-seq:(Medium)	Functional Loss
rs1001902791	RMVar_ID_1123461	chr19	42442954	-	Other	Unknown	Prediction:(Low)	Functional Loss
rs1001903664	RMVar_ID_313451	chr1	109929649	CSF1	Protein coding	3'UTR	MeRIP-seq:(Medium)	Functional Loss
rs1001906924	RMVar_ID_366164	chr6	41565971	FOXP4	Protein coding	intron	MeRIP-seq:(Medium)	Functional Loss
rs1001907389	RMVar_ID_1091280	chr18	45646215	SLC14A2,AC023421.1	Protein coding,lincRNA	intron,exon	Prediction:(Low)	Functional Loss
rs1001907996	RMVar_ID_1046863	chr16	90001745	AFG3L1P	Pseudogene	exon	Prediction:(Low)	Functional Loss
rs1001910195	RMVar_ID_353827	chr2	36355146	CRIM1-DT,CRIM1-DT:2,CRIM1-DT:3,CRIM1-DT:4,CRIM1-DT:5,CRIM1-DT:6,CRIM1-DT:7,CRIM1-DT:8,CRIM1-DT:9,CRIM1-DT:10,CRIM1-DT:11,CRIM1-DT:12	lincRNA,lincRNA,lincRNA,lincRNA,lincRNA,lincRNA,lincRNA,lincRNA,lincRNA,lincRNA,lincRNA,lincRNA	exon,exon,exon,exon,exon,exon,exon,exon,exon,exon,exon,exon	MeRIP-seq:(Medium)	Functional Loss
rs1001910213	RMVar_ID_744844	chr8	43129555	-	Other	Unknown	DART-seq:(High)	Functional Loss
rs1001910573	RMVar_ID_714397	chr9	130886498	-	Other	Unknown	MeRIP-seq:(Medium)	Functional Loss
rs1001910735	RMVar_ID_624221	chr4	186619739	-	Other	Unknown	MeRIP-seq:(Medium)	Functional Loss
rs1001912572	RMVar_ID_153260	chr3	194588165	TMEM44	Protein coding	3'UTR	MeRIP-seq:(Medium)	Functional Loss
rs1001912620	RMVar_ID_507848	chr12	65963470	HMGA2	Protein coding	3'UTR	miCLIP:(High)	Functional Loss
rs1001913144	RMVar_ID_656819	chr6	99383798	COQ3	Protein coding	CDS	DART-seq:(High)	Functional Loss
rs1001913687	RMVar_ID_172672	chr11	6544101	-	Other	Unknown	MeRIP-seq:(Medium)	Functional Loss
rs1001913965	RMVar_ID_473506	chr2	202238522	SUMO1	Protein coding	5'UTR	MeRIP-seq:(Medium)	Functional Loss
rs1001914471	RMVar_ID_1004579	chr15	67098886	SMAD3	Protein coding	intron	Prediction:(Low)	Functional Loss
rs1001915136	RMVar_ID_610955	chr17	67738137	-	Other	Unknown	MeRIP-seq:(Medium)	Functional Loss
rs1001917468	RMVar_ID_172340	chr11	6202147	AC022762.2	lincRNA	exon	miCLIP:(High)	Functional Loss
rs1001917888	RMVar_ID_1159620	chr1	161073247	NECTIN4	Protein coding	CDS	Prediction:(Low)	Functional Gain
rs1001918071	RMVar_ID_262705	chr16	19440727	TMC5	Protein coding	CDS	miCLIP:(High)	Functional Loss
rs1001918237	RMVar_ID_375552	chr4	5499556	-	Other	Unknown	MeRIP-seq:(Medium)	Functional Loss
rs1001918505	RMVar_ID_1104225	chr19	8511952	ZNF414	Protein coding	CDS	Prediction:(Low)	Functional Loss
rs1001918730	RMVar_ID_700489	chr7	6413958	-	Other	Unknown	MeRIP-seq:(Medium)	Functional Loss
rs1001921055	RMVar_ID_1056564	chr17	18312532	RPL7AP65	Pseudogene	exon	Prediction:(Low)	Functional Gain
rs1001922512	RMVar_ID_155687	chr5	664302	CEP72	Protein coding	intron	MeRIP-seq:(Medium)	Functional Loss
rs1001923185	RMVar_ID_331889	chr16	2108362	-	Other	Unknown	MeRIP-seq:(Medium)	Functional Loss
rs1001926373	RMVar_ID_307204	chr19	54459708	LENG8	Protein coding	intron	MeRIP-seq:(Medium)	Functional Loss
rs1001927019	RMVar_ID_979757	chr14	63594562	AL136038.6	Pseudogene	exon	Prediction:(Low)	Functional Loss
rs1001927437	RMVar_ID_690543	chr9	97093237	-	Other	Unknown	MeRIP-seq:(Medium)	Functional Loss
rs1001927980	RMVar_ID_460431	chrX	64950605	-	Other	Unknown	MeRIP-seq:(Medium)	Functional Loss
rs1001928441	RMVar_ID_1110992	chr19	16235794	AP1M1	Protein coding	3'UTR	Prediction:(Low)	Functional Gain
rs1001928484	RMVar_ID_439485	chr14	37172274	SLC25A21	Protein coding	intron	MeRIP-seq:(Medium)	Functional Loss
rs1001929113	RMVar_ID_883520	chr10	70113720	AIFM2	Protein coding	intron	Prediction:(Low)	Functional Loss
rs1001930000	RMVar_ID_1003140	chr15	63049325	TPM1-AS	lincRNA	exon	Prediction:(Low)	Functional Loss
rs1001931164	RMVar_ID_382224	chr5	72358831	PTCD2	Protein coding	3'UTR	miCLIP:(High)	Functional Loss
rs1001933226	RMVar_ID_1063022	chr17	37389327	C17orf78	Protein coding	CDS	Prediction:(Low)	Functional Loss
rs1001933620	RMVar_ID_152439	chr3	185825212	lnc-SENP2-2,lnc-SENP2-2:2,lnc-SENP2-2:3	lincRNA,lincRNA,lincRNA	intron,intron,intron	MeRIP-seq:(Medium)	Functional Loss
rs1001934534	RMVar_ID_407419	chr16	88812116	-	Other	Unknown	MeRIP-seq:(Medium)	Functional Loss
rs1001935039	RMVar_ID_972787	chr14	22955453	AL132780.1	lincRNA	exon	Prediction:(Low)	Functional Loss
rs1001935435	RMVar_ID_411600	chr10	97320795	FRAT1	Protein coding	3'UTR	MeRIP-seq:(Medium)	Functional Loss
rs1001936686	RMVar_ID_658341	chr11	59806480	MRPL16	Protein coding	CDS	miCLIP:(High)	Functional Loss
rs1001938068	RMVar_ID_260229	chr1	78005121	DNAJB4,GIPC2	Protein coding,Protein coding	intron,intron	miCLIP:(High)	Functional Loss
rs1001938264	RMVar_ID_407747	chr16	89153145	ACSF3	Protein coding	intron	MeRIP-seq:(Medium)	Functional Loss
rs1001942260	RMVar_ID_1061548	chr17	34155673	AC004147.2	lincRNA	exon	Prediction:(Low)	Functional Loss
rs1001944741	RMVar_ID_977080	chr14	49635223	DNAAF2	Protein coding	5'UTR	Prediction:(Low)	Functional Gain
rs1001945124	RMVar_ID_461618	chrX	74004639	JPX	lincRNA	exon	MeRIP-seq&m6A-Seal-seq:(Medium)	Functional Loss
rs1001945903	RMVar_ID_389979	chr4	139336878	NAA15	Protein coding	CDS	miCLIP&DART-seq:(High)	Functional Loss
rs1001949693	RMVar_ID_294433	chr1	182600207	-	Other	Unknown	MeRIP-seq:(Medium)	Functional Loss
rs1001950375	RMVar_ID_229189	chr5	179608578	RUFY1	Protein coding	intron	MeRIP-seq:(Medium)	Functional Loss
rs1001952426	RMVar_ID_302185	chr19	49559937	-	Other	Unknown	MeRIP-seq:(Medium)	Functional Loss
rs1001954481	RMVar_ID_1176485	chr1	207795467	CD46	Protein coding	3'UTR	Prediction:(Low)	Functional Gain
rs1001955066	RMVar_ID_1170537	chr1	179900269	TOR1AIP1,RN7SL230P	Protein coding,Other	intron,exon	Prediction:(Low)	Functional Loss
rs1001955127	RMVar_ID_386414	chr3	108853934	TRAT1	Protein coding	3'UTR	MeRIP-seq:(Medium)	Functional Loss
rs10019560	RMVar_ID_383502	chr4	103810342	-	Other	Unknown	m6A-Label-seq:(High)	Functional Loss
rs1001957402	RMVar_ID_320264	chr8	133476408	ST3GAL1	Protein coding	5'UTR	miCLIP:(High)	Functional Loss
rs1001958313	RMVar_ID_390482	chr4	143214069	USP38	Protein coding	CDS	MeRIP-seq:(Medium)	Functional Loss
rs1001958411	RMVar_ID_277109	chr20	58354182	RAB22A	Protein coding	CDS	MeRIP-seq:(Medium)	Functional Loss
rs1001961088	RMVar_ID_487265	chr3	53230279	-	Other	Unknown	MeRIP-seq:(Medium)	Functional Loss
rs1001961104	RMVar_ID_191240	chr11	43325158	API5	Protein coding	intron	miCLIP:(High)	Functional Loss
rs1001962793	RMVar_ID_618691	chr3	128504856	GATA2-AS1,GATA2-AS1:2,GATA2-AS1:3,GATA2-AS1:4,GATA2-AS1:5,GATA2-AS1:6,GATA2-AS1:7,GATA2-AS1:8,GATA2-AS1:9,GATA2-AS1:10	lincRNA,lincRNA,lincRNA,lincRNA,lincRNA,lincRNA,lincRNA,lincRNA,lincRNA,lincRNA	exon,intron,exon,exon,exon,intron,exon,intron,intron,exon	MeRIP-seq:(Medium)	Functional Loss
rs1001962975	RMVar_ID_373171	chr4	1001859	IDUA	Protein coding	CDS	MeRIP-seq:(Medium)	Functional Loss
rs1001964206	RMVar_ID_394383	chr20	3648303	ATRN	Protein coding	3'UTR	MeRIP-seq:(Medium)	Functional Loss
rs1001964645	RMVar_ID_714008	chr9	129880497	-	Other	Unknown	MeRIP-seq:(Medium)	Functional Loss
rs1001965952	RMVar_ID_219628	chr21	42993028	PKNOX1	Protein coding	intron	miCLIP:(High)	Functional Loss
rs1001969284	RMVar_ID_188354	chr12	105232003	-	Other	Unknown	m6A-Label-seq:(High)	Functional Loss
rs1001969431	RMVar_ID_1029631	chr16	29804345	KIF22	Protein coding	intron	Prediction:(Low)	Functional Loss
rs1001970082	RMVar_ID_716038	chr9	134026815	BRD3OS	Protein coding	CDS	miCLIP:(High)	Functional Loss
rs1001971089	RMVar_ID_679987	chr11	34357976	-	Other	Unknown	MeRIP-seq:(Medium)	Functional Loss
rs1001972110	RMVar_ID_1094776	chr18	67513263	AC110597.3	lincRNA	exon	Prediction:(Low)	Functional Loss
rs1001972340	RMVar_ID_920667	chr11	67373535	AP003419.1,CLCF1	Protein coding,Protein coding	CDS,CDS	Prediction:(Low)	Functional Loss
rs1001972611	RMVar_ID_312588	chr1	105754761	lnc-VAV3-10	lincRNA	intron	m6A-Label-seq:(High)	Functional Loss
rs1001973324	RMVar_ID_1159924	chr1	161305697	MPZ	Protein coding	3'UTR	Prediction:(Low)	Functional Loss
rs1001974124	RMVar_ID_313400	chr1	109736606	GSTM3	Protein coding	3'UTR	MeRIP-seq:(Medium)	Functional Loss
rs1001974284	RMVar_ID_602305	chr2	169603666	-	Other	Unknown	MeRIP-seq:(Medium)	Functional Loss
rs1001977151	RMVar_ID_1166691	chr1	28432976	PHACTR4	Protein coding	exon	Prediction:(Low)	Functional Loss
rs1001978632	RMVar_ID_893626	chr11	1834010	SYT8	Protein coding	intron	Prediction:(Low)	Functional Loss
rs1001983656	RMVar_ID_609586	chr17	63434040	CYB561	Protein coding	3'UTR	MeRIP-seq:(Medium)	Functional Loss
rs1001985916	RMVar_ID_270214	chr1	6252710	GPR153	Protein coding	intron	MeRIP-seq:(Medium)	Functional Loss
rs1001987675	RMVar_ID_320105	chr8	132847347	PHF20L1	Protein coding	3'UTR	miCLIP:(High)	Functional Loss
rs1001990220	RMVar_ID_1017703	chr16	1078420	SSTR5-AS1	lincRNA	intron	Prediction:(Low)	Functional Loss
rs1001991802	RMVar_ID_1090339	chr18	35241389	ZNF397	Protein coding	intron	Prediction:(Low)	Functional Loss
rs1001993278	RMVar_ID_1041803	chr16	78825698	WWOX,RPS3P7	Protein coding,Pseudogene	intron,exon	Prediction:(Low)	Functional Gain
rs1001993916	RMVar_ID_1188483	chr1	42457497	PPCS	Protein coding	intron	Prediction:(Low)	Functional Gain
rs1001993948	RMVar_ID_410201	chr10	91282996	PCGF5	Protein coding	3'UTR	miCLIP:(High)	Functional Loss
rs1001995239	RMVar_ID_533674	chr18	47282450	AC051635.1	lincRNA	exon	MeRIP-seq:(Medium)	Functional Loss
rs1001995769	RMVar_ID_339772	chr14	77476106	ISM2	Protein coding	3'UTR	MeRIP-seq:(Medium)	Functional Loss
rs1001997303	RMVar_ID_953416	chr12	71118178	AC025575.2	lincRNA	exon	Prediction:(Low)	Functional Gain
rs1001997457	RMVar_ID_1146695	chr1	110656140	AL365361.1	lincRNA	exon	Prediction:(Low)	Functional Loss
rs1001998767	RMVar_ID_441377	chr3	150423436	TSC22D2	Protein coding	intron	miCLIP:(High)	Functional Loss
rs1001999703	RMVar_ID_1028892	chr16	28489310	AC138894.1,CLN3	Protein coding,Protein coding	CDS,CDS	Prediction:(Low)	Functional Loss
rs1001999997	RMVar_ID_599988	chr22	16651105	-	Other	Unknown	MeRIP-seq:(Medium)	Functional Loss
rs1002000607	RMVar_ID_1070572	chr17	49407351	PHB	Protein coding	intron	Prediction:(Low)	Functional Loss
rs1002001561	RMVar_ID_267393	chr1	1233752	-	Other	Unknown	m6A-Seal-seq&MeRIP-seq:(Medium)	Functional Loss
rs1002006208	RMVar_ID_414681	chr19	399019	-	Other	Unknown	MeRIP-seq:(Medium)	Functional Loss
rs1002006827	RMVar_ID_396008	chr20	17658623	-	Other	Unknown	MeRIP-seq:(Medium)	Functional Loss
rs1002009532	RMVar_ID_206118	chr14	103560191	BAG5	Protein coding	CDS	miCLIP:(High)	Functional Loss
rs1002010798	RMVar_ID_271306	chr1	9727198	PIK3CD	Protein coding	3'UTR	miCLIP:(High)	Functional Loss
rs1002011034	RMVar_ID_199182	chr17	21866022	-	Other	Unknown	m6A-Label-seq:(High)	Functional Loss
rs1002011208	RMVar_ID_893318	chr11	1245525	MUC5B	Protein coding	CDS	Prediction:(Low)	Functional Loss
rs1002013979	RMVar_ID_1013424	chr15	90598523	CRTC3	Protein coding	intron	Prediction:(Low)	Functional Loss
rs1002014709	RMVar_ID_1086518	chr18	8018092	PTPRM	Protein coding	intron	Prediction:(Low)	Functional Loss
rs1002014710	RMVar_ID_298235	chr5	87214333	AC008394.1	lincRNA	intron	MeRIP-seq:(Medium)	Functional Loss
rs1002015814	RMVar_ID_147987	chr19	18769431	-	Other	Unknown	MeRIP-seq:(Medium)	Functional Loss
rs1002016821	RMVar_ID_741692	chr5	149995498	TIGD6	Protein coding	CDS	MeRIP-seq:(Medium)	Functional Loss
rs1002018861	RMVar_ID_614293	chr8	22619697	CCAR2	Protein coding	3'UTR	MeRIP-seq:(Medium)	Functional Loss
rs1002020874	RMVar_ID_209957	chr6	108044669	OSTM1	Protein coding	3'UTR	miCLIP:(High)	Functional Loss
rs1002021428	RMVar_ID_348410	chr7	90596140	AC002456.1	lincRNA	intron	MeRIP-seq:(Medium)	Functional Loss
rs1002021797	RMVar_ID_217077	chr15	41831889	JMJD7-PLA2G4B,JMJD7	Protein coding,Protein coding	intron,intron	MeRIP-seq:(Medium)	Functional Loss
rs1002022748	RMVar_ID_1095832	chr18	76691157	LINC01879	lincRNA	intron	Prediction:(Low)	Functional Loss
rs1002023117	RMVar_ID_1087867	chr18	13362236	AP002439.1	lincRNA	exon	Prediction:(Low)	Functional Gain
rs1002023155	RMVar_ID_393306	chr20	438136	-	Other	Unknown	MeRIP-seq:(Medium)	Functional Loss
rs1002024404	RMVar_ID_616194	chr3	120244060	-	Other	Unknown	MeRIP-seq:(Medium)	Functional Loss
rs1002030282	RMVar_ID_1003642	chr15	64169027	CSNK1G1	Protein coding	3'UTR	Prediction:(Low)	Functional Loss
rs1002030519	RMVar_ID_703969	chr15	75341402	-	Other	Unknown	MeRIP-seq:(Medium)	Functional Loss
rs1002032429	RMVar_ID_168023	chr3	12583784	RAF1	Protein coding	3'UTR	MeRIP-seq:(Medium)	Functional Loss
rs1002032453	RMVar_ID_736284	chr5	135449350	TIFAB	Protein coding	3'UTR	MeRIP-seq:(Medium)	Functional Loss
rs1002032784	RMVar_ID_1135356	chr19	55403240	RPL28	Protein coding	3'UTR	Prediction:(Low)	Functional Gain
rs1002033460	RMVar_ID_1050961	chr17	6896438	ALOX12P2	Pseudogene	exon	Prediction:(Low)	Functional Loss
rs1002034207	RMVar_ID_572224	chr16	58555456	-	Other	Unknown	m6A-Seal-seq:(Medium)	Functional Loss
rs1002034974	RMVar_ID_1134188	chr19	54455468	LENG8	Protein coding	CDS	Prediction:(Low)	Functional Loss
rs1002035067	RMVar_ID_590696	chr1	244853586	HNRNPU	Protein coding	exon	DART-seq:(High)	Functional Loss
rs1002035239	RMVar_ID_1161340	chr1	15836832	AL450998.2	lincRNA	exon	Prediction:(Low)	Functional Loss
rs1002035886	RMVar_ID_359791	chr12	12181343	LRP6	Protein coding	CDS	miCLIP:(High)	Functional Loss
rs1002038641	RMVar_ID_443634	chr20	62648649	SLCO4A1	Protein coding	intron	MeRIP-seq:(Medium)	Functional Loss
rs1002039627	RMVar_ID_223528	chr2	241771382	-	Other	Unknown	MeRIP-seq:(Medium)	Functional Loss
rs1002039649	RMVar_ID_1147379	chr1	112716021	AL603832.2	lincRNA	exon	Prediction:(Low)	Functional Gain
rs1002039918	RMVar_ID_684052	chr14	24192105	AL136295.17	lincRNA	intron	MeRIP-seq:(Medium)	Functional Loss
rs1002042950	RMVar_ID_541306	chr6	56553550	DST	Protein coding	CDS	MeRIP-seq&m6A-Seal-seq:(Medium)	Functional Loss
rs1002043187	RMVar_ID_480153	chr6	146549650	RAB32	Protein coding	CDS	MeRIP-seq:(Medium)	Functional Loss
rs1002046004	RMVar_ID_298239	chr5	87214652	AC008394.1	lincRNA	intron	MeRIP-seq:(Medium)	Functional Loss
rs1002046181	RMVar_ID_279879	chr10	122938018	C10orf88	Protein coding	CDS	miCLIP&DART-seq:(High)	Functional Loss
rs1002047337	RMVar_ID_1127206	chr19	46988528	ARHGAP35	Protein coding	intron	Prediction:(Low)	Functional Loss
rs1002048521	RMVar_ID_895256	chr11	3797433	NUP98	Protein coding	5'UTR	Prediction:(Low)	Functional Loss
rs1002049653	RMVar_ID_999383	chr15	45402315	GATM	Protein coding	exon	Prediction:(Low)	Functional Gain
rs1002050238	RMVar_ID_744849	chr8	43129649	-	Other	Unknown	DART-seq:(High)	Functional Loss
rs1002053602	RMVar_ID_370390	chr1	204409920	PPP1R15B	Protein coding	CDS	miCLIP:(High)	Functional Loss
rs1002054827	RMVar_ID_1036212	chr16	58267519	CCDC113	Protein coding	CDS	Prediction:(Low)	Functional Gain
rs1002055066	RMVar_ID_619216	chr3	129439748	MBD4	Protein coding	CDS	MeRIP-seq:(Medium)	Functional Loss
rs1002055773	RMVar_ID_1115799	chr19	28965158	LINC00906	lincRNA	intron	Prediction:(Low)	Functional Gain
rs1002058188	RMVar_ID_232753	chr1	16473299	CROCCP3	Pseudogene	intron	MeRIP-seq:(Medium)	Functional Loss
rs1002061007	RMVar_ID_633912	chr17	82154747	CCDC57	Protein coding	intron	miCLIP:(High)	Functional Loss
rs1002061553	RMVar_ID_927180	chr11	91185029	AP003485.2	Other	exon	Prediction:(Low)	Functional Loss
rs1002063061	RMVar_ID_627534	chr18	80138998	-	Other	Unknown	MeRIP-seq:(Medium)	Functional Loss
rs1002064419	RMVar_ID_385807	chr13	28606698	-	Other	Unknown	MeRIP-seq:(Medium)	Functional Loss
rs1002065790	RMVar_ID_955421	chr12	92167144	AC025164.2	lincRNA	exon	Prediction:(Low)	Functional Loss
rs1002066633	RMVar_ID_690491	chr9	96897901	-	Other	Unknown	MeRIP-seq:(Medium)	Functional Loss
rs1002069232	RMVar_ID_868970	chr10	666474	PRR26	lincRNA	exon	Prediction:(Low)	Functional Loss
rs1002069951	RMVar_ID_518810	chr22	35606801	MB	Protein coding	3'UTR	MeRIP-seq:(Medium)	Functional Loss
rs1002070744	RMVar_ID_564456	chr9	137612454	-	Other	Unknown	miCLIP:(High)	Functional Loss
rs1002071979	RMVar_ID_955446	chr12	92187733	AC025164.2	lincRNA	exon	Prediction:(Low)	Functional Loss
rs1002072644	RMVar_ID_1050057	chr17	4953884	ENO3	Protein coding	intron	Prediction:(Low)	Functional Loss
rs1002074164	RMVar_ID_886120	chr10	80153853	ANXA11	Protein coding	3'UTR	Prediction:(Low)	Functional Gain
rs1002074865	RMVar_ID_449787	chr19	37102425	ZNF420	Protein coding	intron	MeRIP-seq:(Medium)	Functional Loss
rs1002076187	RMVar_ID_744948	chr7	45076349	-	Other	Unknown	MeRIP-seq:(Medium)	Functional Loss
rs1002076193	RMVar_ID_146952	chr19	17322490	DDA1	Protein coding	3'UTR	MeRIP-seq:(Medium)	Functional Loss
rs1002076471	RMVar_ID_160901	chr11	63827060	SPINDOC	Protein coding	CDS	miCLIP:(High)	Functional Loss
rs1002080294	RMVar_ID_716990	chr20	23370118	-	Other	Unknown	MeRIP-seq:(Medium)	Functional Loss
rs1002080495	RMVar_ID_931216	chr12	7108342	C1RL	Protein coding	intron	Prediction:(Low)	Functional Loss
rs1002080861	RMVar_ID_333890	chr16	3059755	MMP25	Protein coding	3'UTR	MeRIP-seq:(Medium)	Functional Loss
rs1002081044	RMVar_ID_964780	chr13	51803574	DHRS12,AL162377.3	Protein coding,Protein coding	intron,intron	Prediction:(Low)	Functional Loss
rs1002081818	RMVar_ID_375526	chr4	4864778	-	Other	Unknown	MeRIP-seq:(Medium)	Functional Loss
rs1002082797	RMVar_ID_1103554	chr19	7647631	STXBP2	Protein coding	intron	Prediction:(Low)	Functional Loss
rs1002083237	RMVar_ID_745028	chr7	45100365	TBRG4	Protein coding	CDS	DART-seq:(High)	Functional Loss
rs1002084692	RMVar_ID_656984	chr6	100463661	SIM1	Protein coding	5'UTR	m6A-Seal-seq:(Medium)	Functional Loss
rs1002086270	RMVar_ID_344970	chr2	120175126	EPB41L5	Protein coding	3'UTR	miCLIP:(High)	Functional Loss
rs1002087343	RMVar_ID_404008	chr16	83812711	HSBP1	Protein coding	3'UTR	DART-seq:(High)	Functional Loss
rs1002088145	RMVar_ID_340685	chr7	75042853	RF00017-6354,RF00017-4525	SRP RNA,SRP RNA	intron,intron	MeRIP-seq:(Medium)	Functional Loss
rs1002088152	RMVar_ID_973568	chr14	23636669	DHRS2	Protein coding	intron	Prediction:(Low)	Functional Loss
rs1002090495	RMVar_ID_1062287	chr17	35742652	TAF15,RASL10B	Protein coding,Protein coding	intron,3'UTR	Prediction:(Low)	Functional Loss
rs1002091095	RMVar_ID_710489	chr9	120903130	-	Other	Unknown	MeRIP-seq:(Medium)	Functional Loss
rs1002091159	RMVar_ID_411784	chr10	97675221	PI4K2A	Protein coding	3'UTR	miCLIP:(High)	Functional Loss
rs1002092562	RMVar_ID_404172	chr16	84054331	-	Other	Unknown	MeRIP-seq:(Medium)	Functional Loss
rs1002093885	RMVar_ID_1121148	chr19	39434957	RPS16	Protein coding	intron	Prediction:(Low)	Functional Loss
rs1002095593	RMVar_ID_365968	chr6	39903980	DAAM2	Protein coding	3'UTR	MeRIP-seq:(Medium)	Functional Loss
rs1002097378	RMVar_ID_344798	chr4	89247835	GPRIN3	Protein coding	CDS	MeRIP-seq:(Medium)	Functional Loss
rs1002097888	RMVar_ID_598223	chr2	234495369	ARL4C	Protein coding	3'UTR	m6ACE-seq&miCLIP:(High)	Functional Loss
rs1002098053	RMVar_ID_476937	chr11	94185532	-	Other	Unknown	MeRIP-seq:(Medium)	Functional Loss
rs1002098121	RMVar_ID_1063591	chr17	38766167	PIP4K2B	Protein coding	3'UTR	Prediction:(Low)	Functional Gain
rs1002099114	RMVar_ID_511814	chr7	26192009	HNRNPA2B1	Protein coding	intron	miCLIP:(High)	Functional Loss
rs1002100659	RMVar_ID_988700	chr14	101051634	MIR381HG	lincRNA	exon	Prediction:(Low)	Functional Gain
rs1002103549	RMVar_ID_445717	chr20	64273798	-	Other	Unknown	MeRIP-seq:(Medium)	Functional Loss
rs1002105005	RMVar_ID_646083	chr3	32753271	-	Other	Unknown	MeRIP-seq:(Medium)	Functional Loss
rs1002105105	RMVar_ID_456075	chr2	216415284	SMARCAL1	Protein coding	CDS	MeRIP-seq:(Medium)	Functional Loss
rs1002105155	RMVar_ID_293122	chr18	11859293	lnc-MPPE1-8,lnc-MPPE1-8:2,CHMP1B-AS1,lnc-MPPE1-8:3,lnc-MPPE1-8:4	lincRNA,lincRNA,lincRNA,lincRNA,lincRNA	intron,intron,exon,intron,intron	MeRIP-seq:(Medium)	Functional Loss
rs1002105472	RMVar_ID_868893	chr10	628787	AL358216.1	lincRNA	exon	Prediction:(Low)	Functional Gain
rs1002106577	RMVar_ID_274798	chr20	47210568	-	Other	Unknown	MeRIP-seq:(Medium)	Functional Loss
rs1002109337	RMVar_ID_1072897	chr17	57744860	CCDC182	Protein coding	CDS	Prediction:(Low)	Functional Loss
rs1002110965	RMVar_ID_1077184	chr17	70168806	KCNJ2	Protein coding	5'UTR	Prediction:(Low)	Functional Loss
rs1002112560	RMVar_ID_1025030	chr16	15045706	NTAN1	Protein coding	exon	Prediction:(Low)	Functional Gain
rs1002114063	RMVar_ID_352198	chr7	100957345	MUC3A	Protein coding	CDS	MeRIP-seq:(Medium)	Functional Loss
rs1002114777	RMVar_ID_869070	chr10	903293	LARP4B	Protein coding	intron	Prediction:(Low)	Functional Loss
rs1002115585	RMVar_ID_1065071	chr17	41040593	KRTAP1-1	Protein coding	3'UTR	Prediction:(Low)	Functional Gain
rs1002118338	RMVar_ID_651744	chr15	55418396	DNAAF4,DNAAF4-CCPG1	Protein coding,lincRNA	intron,intron	MeRIP-seq:(Medium)	Functional Loss
rs1002120688	RMVar_ID_727457	chr17	40331050	RARA	Protein coding	5'UTR	miCLIP:(High)	Functional Loss
rs1002123344	RMVar_ID_1033881	chr16	50645317	NKD1	Protein coding	3'UTR	Prediction:(Low)	Functional Loss
rs1002123542	RMVar_ID_1154723	chr1	153190303	AL161636.1	lincRNA	exon	Prediction:(Low)	Functional Loss
rs1002125906	RMVar_ID_451102	chr19	39178730	PAK4	Protein coding	3'UTR	DART-seq:(High)	Functional Loss
rs1002126311	RMVar_ID_1103068	chr19	6903913	ADGRE1	Protein coding	CDS	Prediction:(Low)	Functional Loss
rs1002126566	RMVar_ID_385009	chr13	24304632	-	Other	Unknown	MeRIP-seq:(Medium)	Functional Loss
rs1002128380	RMVar_ID_563582	chr9	137083786	UAP1L1	Protein coding	3'UTR	MeRIP-seq:(Medium)	Functional Loss
rs1002128628	RMVar_ID_208847	chr2	159616321	AC009506.2	lincRNA	exon	MeRIP-seq:(Medium)	Functional Loss
rs1002130681	RMVar_ID_568572	chr15	98963556	AC036108.1	lincRNA	intron	MeRIP-seq:(Medium)	Functional Loss
rs1002130914	RMVar_ID_577444	chr10	3777586	KLF6	Protein coding	intron	miCLIP:(High)	Functional Loss
rs1002131252	RMVar_ID_656733	chr6	98906598	FBXL4	Protein coding	intron	MeRIP-seq:(Medium)	Functional Loss
rs1002132227	RMVar_ID_495897	chr1	32676734	RBBP4	Protein coding	intron	miCLIP:(High)	Functional Loss
rs1002132302	RMVar_ID_1073897	chr17	60008973	TBC1D3P1,TBC1D3P1-DHX40P1	Pseudogene,lincRNA	exon,intron	Prediction:(Low)	Functional Gain
rs1002133398	RMVar_ID_573944	chr21	26842632	ADAMTS1	Protein coding	CDS	MeRIP-seq:(Medium)	Functional Loss
rs1002134196	RMVar_ID_259576	chr5	44304728	-	Other	Unknown	MeRIP-seq:(Medium)	Functional Loss
rs1002135951	RMVar_ID_1024513	chr16	12373819	AC007598.1,SNX29	lincRNA,Protein coding	exon,intron	Prediction:(Low)	Functional Loss
rs1002136281	RMVar_ID_920714	chr11	67408178	TBC1D10C	Protein coding	intron	Prediction:(Low)	Functional Loss
rs1002137334	RMVar_ID_732694	chr8	97724945	MTDH	Protein coding	3'UTR	miCLIP&DART-seq:(High)	Functional Loss
rs1002137487	RMVar_ID_551139	chr16	74448222	GLG1	Protein coding	3'UTR	DART-seq:(High)	Functional Loss
rs1002137819	RMVar_ID_230920	chr7	111125193	LRRN3	Protein coding	3'UTR	MeRIP-seq:(Medium)	Functional Loss
rs1002138111	RMVar_ID_393394	chr20	610134	TCF15	Protein coding	CDS	MeRIP-seq:(Medium)	Functional Loss
rs1002138363	RMVar_ID_217302	chr15	42448271	ZNF106	Protein coding	CDS	DART-seq:(High)	Functional Loss
rs1002140485	RMVar_ID_371596	chr1	207887603	-	Other	Unknown	MeRIP-seq:(Medium)	Functional Loss
rs1002142398	RMVar_ID_1155614	chr1	154485574	SHE	Protein coding	intron	Prediction:(Low)	Functional Loss
rs1002143143	RMVar_ID_512064	chr7	27128852	HOXA3,HOXA4	Protein coding,Protein coding	intron,3'UTR	MeRIP-seq:(Medium)	Functional Loss
rs1002144473	RMVar_ID_1001186	chr15	53597127	WDR72	Protein coding	CDS	Prediction:(Low)	Functional Gain
rs1002145958	RMVar_ID_236203	chr1	26729731	ARID1A	Protein coding	CDS	MeRIP-seq:(Medium)	Functional Loss
rs1002147547	RMVar_ID_561876	chr9	135919111	-	Other	Unknown	MeRIP-seq:(Medium)	Functional Loss
rs1002148193	RMVar_ID_298282	chr5	87268850	-	Other	Unknown	MeRIP-seq:(Medium)	Functional Loss
rs1002150060	RMVar_ID_1160414	chr1	162368113	NOS1AP,AL512785.2	Protein coding,Protein coding	3'UTR,intron	Prediction:(Low)	Functional Loss
rs1002153411	RMVar_ID_452665	chr19	40826596	AC008537.1	Protein coding	intron	MeRIP-seq:(Medium)	Functional Loss
rs1002153541	RMVar_ID_1135941	chr19	55955380	NLRP8	Protein coding	CDS	Prediction:(Low)	Functional Gain
rs1002153575	RMVar_ID_1155562	chr1	154403926	IL6R-AS1	lincRNA	exon	Prediction:(Low)	Functional Loss
rs1002153909	RMVar_ID_610098	chr17	64129360	ERN1	Protein coding	intron	MeRIP-seq:(Medium)	Functional Loss
rs1002154990	RMVar_ID_286520	chr6	27139712	-	Other	Unknown	MeRIP-seq:(Medium)	Functional Loss
rs1002155529	RMVar_ID_881362	chr10	49364385	DRGX	Protein coding	3'UTR	Prediction:(Low)	Functional Loss
rs1002156484	RMVar_ID_1110350	chr19	15453456	RASAL3	Protein coding	CDS	Prediction:(Low)	Functional Gain
rs1002156993	RMVar_ID_534073	chr18	50912844	-	Other	Unknown	MeRIP-seq:(Medium)	Functional Loss
rs1002157571	RMVar_ID_904196	chr11	118886457	AP004609.3	lincRNA	exon	Prediction:(Low)	Functional Loss
rs1002157993	RMVar_ID_1115963	chr19	29675219	PLEKHF1	Protein coding	3'UTR	Prediction:(Low)	Functional Loss
rs1002159826	RMVar_ID_449151	chr19	36228846	ZNF565	Protein coding	intron	MeRIP-seq:(Medium)	Functional Loss
rs1002164539	RMVar_ID_359681	chr12	11501388	-	Other	Unknown	MeRIP-seq:(Medium)	Functional Loss
rs10021650	RMVar_ID_153562	chr4	36310289	-	Other	Unknown	m6A-Label-seq:(High)	Functional Loss
rs1002165365	RMVar_ID_668490	chr2	64524484	AFTPH	Protein coding	5'UTR	MeRIP-seq:(Medium)	Functional Loss
rs1002166524	RMVar_ID_743372	chr8	37697629	ZNF703	Protein coding	CDS	miCLIP:(High)	Functional Loss
rs1002167245	RMVar_ID_355975	chr2	44945072	SIX3	Protein coding	3'UTR	MeRIP-seq:(Medium)	Functional Loss
rs1002170906	RMVar_ID_452955	chr19	41375030	-	Other	Unknown	MeRIP-seq:(Medium)	Functional Loss
rs1002172815	RMVar_ID_206427	chr14	104180079	KIF26A	Protein coding	3'UTR	miCLIP:(High)	Functional Loss
rs1002173025	RMVar_ID_1129478	chr19	49389670	CCDC155	Protein coding	intron	Prediction:(Low)	Functional Loss
rs1002173676	RMVar_ID_1007559	chr15	75208927	C15orf39	Protein coding	intron	Prediction:(Low)	Functional Loss
rs1002175680	RMVar_ID_900010	chr11	12849299	TEAD1,AC013549.4	Protein coding,lincRNA	intron,exon	Prediction:(Low)	Functional Gain
rs1002178617	RMVar_ID_985305	chr14	90267849	PSMC1	Protein coding	intron	Prediction:(Low)	Functional Gain
rs1002179000	RMVar_ID_960420	chr13	26118957	PRUNEP1,ATP8A2P3	Pseudogene,Pseudogene	exon,intron	Prediction:(Low)	Functional Gain
rs1002179641	RMVar_ID_1068444	chr17	45240974	AC008105.1	lincRNA	exon	Prediction:(Low)	Functional Gain
rs1002180536	RMVar_ID_564017	chr9	137232297	SLC34A3	Protein coding	intron	MeRIP-seq:(Medium)	Functional Loss
rs1002181018	RMVar_ID_446814	chr11	108496998	POGLUT3	Protein coding	intron	MeRIP-seq:(Medium)	Functional Loss
rs1002181354	RMVar_ID_442255	chr3	156542401	SSR3	Protein coding	3'UTR	DART-seq:(High)	Functional Loss
rs1002182853	RMVar_ID_638571	chr1	46364593	NSUN4	Protein coding	3'UTR	MeRIP-seq:(Medium)	Functional Loss
rs1002183501	RMVar_ID_302949	chr19	49928953	ATF5	Protein coding	5'UTR	MeRIP-seq:(Medium)	Functional Loss
rs1002183872	RMVar_ID_181009	chr6	13287453	TBC1D7,AL008729.1	Protein coding,lincRNA	intron,intron	MeRIP-seq:(Medium)	Functional Loss
rs1002184073	RMVar_ID_301012	chr19	48452909	-	Other	Unknown	MeRIP-seq:(Medium)	Functional Loss
rs1002184144	RMVar_ID_619254	chr3	129555792	PLXND1	Protein coding	3'UTR	MeRIP-seq:(Medium)	Functional Loss
rs1002184580	RMVar_ID_428198	chr19	13115768	-	Other	Unknown	MeRIP-seq:(Medium)	Functional Loss
rs1002186081	RMVar_ID_312690	chr1	107885374	VAV3	Protein coding	intron	MeRIP-seq:(Medium)	Functional Loss
rs1002186876	RMVar_ID_662358	chr1	223796496	TP53BP2	Protein coding	CDS	MeRIP-seq:(Medium)	Functional Loss
rs1002186930	RMVar_ID_419299	chr19	3958650	DAPK3	Protein coding	3'UTR	miCLIP:(High)	Functional Loss
rs1002187968	RMVar_ID_1158897	chr1	159898098	CFAP45	Protein coding	intron	Prediction:(Low)	Functional Loss
rs1002188991	RMVar_ID_231144	chr7	113259562	-	Other	Unknown	MeRIP-seq:(Medium)	Functional Loss
rs1002190827	RMVar_ID_1014924	chr15	98439730	FAM169B	Pseudogene	exon	Prediction:(Low)	Functional Loss
rs1002194415	RMVar_ID_652272	chr15	57646569	GCOM1,MYZAP	Protein coding,Protein coding	intron,intron	MeRIP-seq:(Medium)	Functional Loss
rs1002194703	RMVar_ID_1119803	chr19	37793703	ZNF573	Protein coding	intron	Prediction:(Low)	Functional Loss
rs1002196045	RMVar_ID_975398	chr14	31929481	AL355112.1	lincRNA	exon	Prediction:(Low)	Functional Loss
rs1002197150	RMVar_ID_720068	chr20	36048768	NORAD	lincRNA	exon	miCLIP:(High)	Functional Loss
rs1002197349	RMVar_ID_146023	chr19	16447231	EPS15L1	Protein coding	intron	MeRIP-seq:(Medium)	Functional Loss
rs1002198579	RMVar_ID_580146	chr7	32583957	DPY19L1P1	Pseudogene	intron	m6A-Seal-seq:(Medium)	Functional Loss
rs1002199046	RMVar_ID_1058003	chr17	20814685	ABHD17AP6	Pseudogene	exon	Prediction:(Low)	Functional Gain
rs1002199672	RMVar_ID_312020	chr19	58456790	ZNF324B	Protein coding	3'UTR	m6ACE-seq:(High)	Functional Loss
rs1002200284	RMVar_ID_1077367	chr17	72422996	LINC00511	lincRNA	intron	Prediction:(Low)	Functional Loss
rs10022036	RMVar_ID_389829	chr4	138314510	LINC00499	lincRNA	intron	m6A-Label-seq:(High)	Functional Loss
rs1002203838	RMVar_ID_653375	chr8	710389	ERICH1	Protein coding	intron	m6A-Label-seq:(High)	Functional Loss
rs1002205455	RMVar_ID_1070716	chr17	49705504	SLC35B1	Protein coding	intron	Prediction:(Low)	Functional Loss
rs1002211938	RMVar_ID_497882	chr1	37692098	C1orf109	Protein coding	5'UTR	miCLIP:(High)	Functional Loss
rs1002213011	RMVar_ID_1066786	chr17	42849203	AOC2	Protein coding	CDS	Prediction:(Low)	Functional Gain
rs1002215434	RMVar_ID_179001	chr6	3688442	AL033523.1	lincRNA	intron	MeRIP-seq:(Medium)	Functional Loss
rs1002215847	RMVar_ID_173706	chr11	9304754	TMEM41B	Protein coding	intron	m6A-Label-seq:(High)	Functional Loss
rs10022159	RMVar_ID_709641	chr4	55904399	-	Other	Unknown	MeRIP-seq:(Medium)	Functional Loss
rs1002217044	RMVar_ID_568558	chr15	98962805	IGF1R	Protein coding	3'UTR	MeRIP-seq:(Medium)	Functional Loss
rs1002218789	RMVar_ID_329225	chr16	537244	CAPN15	Protein coding	intron	miCLIP:(High)	Functional Loss
rs1002219446	RMVar_ID_1146154	chr1	109708084	GSTM2,GSTM1	Protein coding,Protein coding	intron,intron	Prediction:(Low)	Functional Gain
rs1002219843	RMVar_ID_573496	chr3	73064101	PPP4R2	Protein coding	3'UTR	DART-seq:(High)	Functional Loss
rs1002219978	RMVar_ID_890938	chr10	102901077	BORCS7-ASMT,AS3MT	Protein coding,Protein coding	3'UTR,3'UTR	Prediction:(Low)	Functional Loss
rs1002222882	RMVar_ID_743040	chr8	31080946	WRN	Protein coding	3'UTR	miCLIP:(High)	Functional Loss
rs1002223599	RMVar_ID_617974	chr3	125529508	OSBPL11	Protein coding	3'UTR	DART-seq:(High)	Functional Loss
rs1002228153	RMVar_ID_289533	chr9	113591642	RGS3	Protein coding	intron	MeRIP-seq:(Medium)	Functional Loss
rs1002228925	RMVar_ID_889291	chr10	97760367	ZFYVE27	Protein coding	3'UTR	Prediction:(Low)	Functional Gain
rs1002230198	RMVar_ID_583575	chr12	132738328	ANKLE2	Protein coding	intron	MeRIP-seq:(Medium)	Functional Loss
rs1002231403	RMVar_ID_733962	chr2	46180554	PRKCE	Protein coding	intron	m6A-Label-seq:(High)	Functional Loss
rs1002235757	RMVar_ID_417633	chr19	2252333	JSRP1	Protein coding	CDS	MeRIP-seq:(Medium)	Functional Loss
rs1002241637	RMVar_ID_1093919	chr18	59824322	AC098847.1	Pseudogene	exon	Prediction:(Low)	Functional Loss
rs10022432	RMVar_ID_375092	chr4	3493717	-	Other	Unknown	MeRIP-seq:(Medium)	Functional Loss
rs1002243561	RMVar_ID_1182130	chr1	235724141	LYST	Protein coding	CDS	Prediction:(Low)	Functional Loss
rs1002243665	RMVar_ID_714624	chr9	131409898	PRRC2B	Protein coding	intron	MeRIP-seq:(Medium)	Functional Loss
rs1002243982	RMVar_ID_954528	chr12	81151909	ACSS3	Protein coding	CDS	Prediction:(Low)	Functional Loss
rs1002247929	RMVar_ID_569422	chr15	101300723	AC023024.1	lincRNA	intron	MeRIP-seq:(Medium)	Functional Loss
rs1002250251	RMVar_ID_599028	chr2	238168202	ERFE	Protein coding	3'UTR	miCLIP:(High)	Functional Loss
rs1002250274	RMVar_ID_607693	chr12	88495826	KITLG	Protein coding	exon	miCLIP:(High)	Functional Loss
rs1002250859	RMVar_ID_1052875	chr17	8368664	KRBA2,AC135178.3	Protein coding,Protein coding	intron,3'UTR	Prediction:(Low)	Functional Gain
rs1002251884	RMVar_ID_334721	chr16	3436777	AC025283.2	Protein coding	intron	MeRIP-seq:(Medium)	Functional Loss
rs1002252753	RMVar_ID_897712	chr11	9165917	DENND5A	Protein coding	CDS	Prediction:(Low)	Functional Gain
rs1002252797	RMVar_ID_163175	chr11	65718129	RNASEH2C	Protein coding	intron	miCLIP:(High)	Functional Loss
rs1002254762	RMVar_ID_334999	chr16	3601943	NONHSAG018416.2	lincRNA	intron	m6A-Seal-seq&MeRIP-seq:(Medium)	Functional Loss
rs1002256892	RMVar_ID_987939	chr14	99492714	CCNK	Protein coding	exon	Prediction:(Low)	Functional Gain
rs1002257837	RMVar_ID_345711	chr2	127719931	-	Other	Unknown	MeRIP-seq:(Medium)	Functional Loss
rs1002259642	RMVar_ID_1140621	chr1	2395252	RER1	Protein coding	intron	Prediction:(Low)	Functional Loss
rs1002259788	RMVar_ID_384023	chr13	20784521	-	Other	Unknown	m6A-Label-seq:(High)	Functional Loss
rs1002260738	RMVar_ID_924140	chr11	74842070	XRRA1	Protein coding	intron	Prediction:(Low)	Functional Loss
rs1002261429	RMVar_ID_1141093	chr1	2800622	TTC34	Protein coding	CDS	Prediction:(Low)	Functional Loss
rs1002261447	RMVar_ID_363386	chr6	32169307	AGPAT1	Protein coding	CDS	miCLIP:(High)	Functional Loss
rs1002263173	RMVar_ID_528842	chr4	112162680	FAM241A	Protein coding	intron	MeRIP-seq:(Medium)	Functional Loss
rs1002263694	RMVar_ID_320897	chr7	138838146	KIAA1549	Protein coding	intron	MeRIP-seq:(Medium)	Functional Loss
rs1002263733	RMVar_ID_251322	chr4	155730433	GUCY1A1	Protein coding	3'UTR	MeRIP-seq:(Medium)	Functional Loss
rs1002264180	RMVar_ID_705527	chr15	79411875	TMED3	Protein coding	3'UTR	MeRIP-seq:(Medium)	Functional Loss
rs1002264857	RMVar_ID_565770	chr6	170317829	FAM120B	Protein coding	CDS	m6A-REF-seq&miCLIP:(High)	Functional Loss
rs1002264870	RMVar_ID_1133748	chr19	54216892	LILRB3	Protein coding	3'UTR	Prediction:(Low)	Functional Loss
rs1002266823	RMVar_ID_711725	chr9	126504203	-	Other	Unknown	MeRIP-seq:(Medium)	Functional Loss
rs1002268476	RMVar_ID_638819	chr1	47250472	STIL	Protein coding	3'UTR	DART-seq:(High)	Functional Loss
rs1002269932	RMVar_ID_604064	chr2	178523538	TTN-AS1	lincRNA	exon	MeRIP-seq:(Medium)	Functional Loss
rs1002270126	RMVar_ID_362783	chr6	31660912	-	Other	Unknown	MeRIP-seq:(Medium)	Functional Loss
rs1002271109	RMVar_ID_1165445	chr1	25658793	AL031280.1	lincRNA	exon	Prediction:(Low)	Functional Loss
rs1002272325	RMVar_ID_577750	chr10	5685022	-	Other	Unknown	MeRIP-seq:(Medium)	Functional Loss
rs1002273125	RMVar_ID_425467	chr19	10996477	-	Other	Unknown	MeRIP-seq:(Medium)	Functional Loss
rs1002273727	RMVar_ID_936572	chr12	13543165	GRIN2B	Protein coding	intron	Prediction:(Low)	Functional Loss
rs1002276932	RMVar_ID_388532	chr2	3568568	AC108488.3	lincRNA	exon	MeRIP-seq:(Medium)	Functional Loss
rs1002280062	RMVar_ID_887258	chr10	88049697	MED6P1	Pseudogene	exon	Prediction:(Low)	Functional Gain
rs1002280235	RMVar_ID_162190	chr11	65424857	NEAT1	lincRNA	exon	miCLIP:(High)	Functional Loss
rs1002280272	RMVar_ID_418111	chr19	2734576	-	Other	Unknown	MeRIP-seq:(Medium)	Functional Loss
rs1002281201	RMVar_ID_471202	chr1	235219780	-	Other	Unknown	MeRIP-seq:(Medium)	Functional Loss
rs1002281567	RMVar_ID_1083344	chr17	81379661	AC110285.1	lincRNA	intron	Prediction:(Low)	Functional Loss
rs1002284246	RMVar_ID_922557	chr11	71629377	AP000867.3	Pseudogene	exon	Prediction:(Low)	Functional Gain
rs1002285434	RMVar_ID_221922	chr21	46244843	MCM3AP-AS1	lincRNA	intron	MeRIP-seq:(Medium)	Functional Loss
rs1002287610	RMVar_ID_1182948	chr1	241595437	KMO	Protein coding	3'UTR	Prediction:(Low)	Functional Loss
rs1002287967	RMVar_ID_946150	chr12	25208292	KRAS	Protein coding	3'UTR	Prediction:(Low)	Functional Gain
rs1002290348	RMVar_ID_410920	chr10	95874566	ENTPD1-AS1	lincRNA	intron	MeRIP-seq:(Medium)	Functional Loss
rs1002291055	RMVar_ID_669304	chr2	69013274	ANTXR1	Protein coding	5'UTR	MeRIP-seq:(Medium)	Functional Loss
rs1002291140	RMVar_ID_1016203	chr16	51732	POLR3K	Protein coding	intron	Prediction:(Low)	Functional Gain
rs1002291571	RMVar_ID_311502	chr19	58295173	-	Other	Unknown	MeRIP-seq:(Medium)	Functional Loss
rs1002300237	RMVar_ID_1038586	chr16	68562373	ZFP90	Protein coding	intron	Prediction:(Low)	Functional Loss
rs1002300378	RMVar_ID_1151694	chr1	149846933	H2BC20P	Pseudogene	exon	Prediction:(Low)	Functional Gain
rs1002300576	RMVar_ID_476844	chr11	93784364	TAF1D	Protein coding	5'UTR	MeRIP-seq:(Medium)	Functional Loss
rs1002300965	RMVar_ID_183577	chr22	43733230	-	Other	Unknown	m6A-Label-seq:(High)	Functional Loss
rs1002302267	RMVar_ID_735909	chr2	55419743	lnc-CFAP36-5	lincRNA	intron	MeRIP-seq:(Medium)	Functional Loss
rs1002302289	RMVar_ID_975876	chr14	35875028	AL162311.1,BRMS1L	lincRNA,Protein coding	exon,intron	Prediction:(Low)	Functional Loss
rs1002303955	RMVar_ID_1080676	chr17	77562751	AC021683.2	lincRNA	exon	Prediction:(Low)	Functional Gain
rs1002304226	RMVar_ID_522303	chr12	52239626	KRT7	Protein coding	intron	MeRIP-seq:(Medium)	Functional Loss
rs1002307278	RMVar_ID_1089973	chr18	31943159	AC009831.1	lincRNA	exon	Prediction:(Low)	Functional Loss
rs1002307539	RMVar_ID_594780	chr17	50661566	ABCC3	Protein coding	intron	MeRIP-seq:(Medium)	Functional Loss
rs1002307541	RMVar_ID_493991	chr7	71783217	-	Other	Unknown	MeRIP-seq:(Medium)	Functional Loss
rs1002307968	RMVar_ID_572932	chr3	68635953	PSMC1P1	Pseudogene	exon	miCLIP:(High)	Functional Loss
rs1002308141	RMVar_ID_1091525	chr18	46462186	RNF165	Protein coding	3'UTR	Prediction:(Low)	Functional Gain
rs1002308431	RMVar_ID_209804	chr6	107641641	SOBP	Protein coding	intron	MeRIP-seq:(Medium)	Functional Loss
rs1002308829	RMVar_ID_466166	chr12	116007559	MED13L	Protein coding	CDS	MeRIP-seq:(Medium)	Functional Loss
rs1002309074	RMVar_ID_260960	chr1	86350269	-	Other	Unknown	MeRIP-seq:(Medium)	Functional Loss
rs1002310420	RMVar_ID_927457	chr11	93287260	AP003969.2	Other	exon	Prediction:(Low)	Functional Gain
rs1002310680	RMVar_ID_176312	chr4	173331973	HMGB2	Protein coding	3'UTR	miCLIP:(High)	Functional Loss
rs1002311030	RMVar_ID_734970	chr2	48379100	FOXN2	Protein coding	3'UTR	DART-seq:(High)	Functional Loss
rs1002312063	RMVar_ID_453336	chr19	42176453	-	Other	Unknown	MeRIP-seq:(Medium)	Functional Loss
rs1002313672	RMVar_ID_310881	chr19	57908908	-	Other	Unknown	MeRIP-seq:(Medium)	Functional Loss
rs1002315108	RMVar_ID_672839	chr17	1470272	MYO1C	Protein coding	CDS	MeRIP-seq:(Medium)	Functional Loss
rs1002318320	RMVar_ID_920340	chr11	66708912	SPTBN2	Protein coding	exon	Prediction:(Low)	Functional Loss
rs1002318805	RMVar_ID_151003	chr19	27852937	AC006504.5	lincRNA	intron	MeRIP-seq:(Medium)	Functional Loss
rs1002319247	RMVar_ID_286500	chr6	27134237	H2AC11	Protein coding	3'UTR	MeRIP-seq:(Medium)	Functional Loss
rs1002319606	RMVar_ID_391105	chr4	147637535	TMEM184C	Protein coding	intron	MeRIP-seq:(Medium)	Functional Loss
rs1002324800	RMVar_ID_531650	chr12	6492464	MRPL51	Protein coding	CDS	MeRIP-seq:(Medium)	Functional Loss
rs1002325251	RMVar_ID_1182939	chr1	241595387	KMO	Protein coding	3'UTR	Prediction:(Low)	Functional Loss
rs1002328073	RMVar_ID_225762	chr13	114018899	RASA3	Protein coding	CDS	MeRIP-seq:(Medium)	Functional Loss
rs1002331913	RMVar_ID_1045001	chr16	87831038	SLC7A5	Protein coding	3'UTR	Prediction:(Low)	Functional Gain
rs10023326	RMVar_ID_176487	chr4	176379929	-	Other	Unknown	m6A-Label-seq:(High)	Functional Loss
rs1002332895	RMVar_ID_401883	chr10	73250624	MRPS16	Protein coding	exon	miCLIP:(High)	Functional Loss
rs1002333099	RMVar_ID_924899	chr11	76955445	AP002498.1	lincRNA	exon	Prediction:(Low)	Functional Loss
rs1002333677	RMVar_ID_620152	chr3	134482891	-	Other	Unknown	MeRIP-seq:(Medium)	Functional Loss
rs1002337890	RMVar_ID_908577	chr11	20574600	HMGB1P40	Pseudogene	exon	Prediction:(Low)	Functional Loss
rs1002340160	RMVar_ID_1124086	chr19	43167978	PSG5	Protein coding	intron	Prediction:(Low)	Functional Gain
rs1002341601	RMVar_ID_1099778	chr19	2737320	AC006538.2,SLC39A3	Protein coding,Protein coding	5'UTR,5'UTR	Prediction:(Low)	Functional Loss
rs1002346838	RMVar_ID_1166509	chr1	27762784	FAM76A	Protein coding	3'UTR	Prediction:(Low)	Functional Loss
rs1002348888	RMVar_ID_615695	chr8	27672209	-	Other	Unknown	MeRIP-seq:(Medium)	Functional Loss
rs1002349922	RMVar_ID_415394	chr19	867750	-	Other	Unknown	MeRIP-seq:(Medium)	Functional Loss
rs1002351562	RMVar_ID_696121	chrX	109734078	LOC105373311	lincRNA	exon	MeRIP-seq:(Medium)	Functional Loss
rs1002351951	RMVar_ID_999418	chr15	45476176	AC025580.2	lincRNA	exon	Prediction:(Low)	Functional Gain
rs1002353326	RMVar_ID_1081666	chr17	79084189	ENGASE	Protein coding	intron	Prediction:(Low)	Functional Gain
rs1002354906	RMVar_ID_611093	chr17	67911944	BPTF	Protein coding	CDS	miCLIP:(High)	Functional Loss
rs1002355543	RMVar_ID_587659	chr15	72586020	ARIH1	Protein coding	3'UTR	miCLIP:(High)	Functional Loss
rs1002357462	RMVar_ID_632686	chr17	81541234	-	Other	Unknown	MeRIP-seq:(Medium)	Functional Loss
rs1002358145	RMVar_ID_969017	chr14	105460937	MTA1	Protein coding	5'UTR	Prediction:(Low)	Functional Loss
rs1002360427	RMVar_ID_617406	chr3	123492412	HACD2	Protein coding	intron	MeRIP-seq:(Medium)	Functional Loss
rs1002360738	RMVar_ID_1028208	chr16	25069653	SCML2P2,LINC02175	Pseudogene,lincRNA	exon,intron	Prediction:(Low)	Functional Gain
rs1002361539	RMVar_ID_695950	chrX	107890292	AL109946.1	lincRNA	intron	MeRIP-seq:(Medium)	Functional Loss
rs1002361696	RMVar_ID_320966	chr7	139025050	-	Other	Unknown	MeRIP-seq:(Medium)	Functional Loss
rs1002361819	RMVar_ID_917685	chr11	64368321	RPS6KA4	Protein coding	intron	Prediction:(Low)	Functional Loss
rs1002362806	RMVar_ID_1053169	chr17	9176876	AC005695.1	lincRNA	exon	Prediction:(Low)	Functional Gain
rs1002363562	RMVar_ID_466127	chr12	115975675	MED13L	Protein coding	CDS	MeRIP-seq:(Medium)	Functional Loss
rs1002364961	RMVar_ID_910981	chr11	38618363	LINC02759	lincRNA	intron	Prediction:(Low)	Functional Gain
rs1002366041	RMVar_ID_420583	chr19	4712728	DPP9	Protein coding	intron	MeRIP-seq:(Medium)	Functional Loss
rs1002368059	RMVar_ID_367044	chr6	43029204	RRP36	Protein coding	CDS	miCLIP:(High)	Functional Loss
rs1002370555	RMVar_ID_422331	chr19	7115764	-	Other	Unknown	MeRIP-seq:(Medium)	Functional Loss
rs1002372007	RMVar_ID_538588	chr8	60741633	CHD7	Protein coding	CDS	DART-seq:(High)	Functional Loss
rs1002372311	RMVar_ID_335948	chr16	4474592	-	Other	Unknown	MeRIP-seq:(Medium)	Functional Loss
rs1002374621	RMVar_ID_989964	chr14	104175967	KIF26A	Protein coding	CDS	Prediction:(Low)	Functional Loss
rs1002374664	RMVar_ID_1067142	chr17	43219723	TMEM106A	Protein coding	3'UTR	Prediction:(Low)	Functional Loss
rs1002376481	RMVar_ID_281226	chr10	129696933	MGMT	Protein coding	intron	miCLIP:(High)	Functional Loss
rs1002379705	RMVar_ID_343057	chr4	77035079	SEPTIN11	Protein coding	3'UTR	DART-seq:(High)	Functional Loss
rs1002380059	RMVar_ID_657407	chr11	57328290	SSRP1	Protein coding	intron	MeRIP-seq:(Medium)	Functional Loss
rs1002381263	RMVar_ID_1188101	chr1	40838599	KCNQ4	Protein coding	3'UTR	Prediction:(Low)	Functional Gain
rs1002383616	RMVar_ID_312279	chr19	58500036	-	Other	Unknown	MeRIP-seq:(Medium)	Functional Loss
rs1002383660	RMVar_ID_909042	chr11	27655461	BDNF	Protein coding	3'UTR	Prediction:(Low)	Functional Loss
rs1002385052	RMVar_ID_346308	chr2	130373549	-	Other	Unknown	MeRIP-seq:(Medium)	Functional Loss
rs1002385942	RMVar_ID_658695	chr2	84967294	lnc-TRABD2A-5,lnc-TRABD2A-5:2,lnc-TRABD2A-5:3,lnc-TRABD2A-5:4,lnc-TRABD2A-5:5,lnc-TRABD2A-5:6,lnc-TRABD2A-5:7,lnc-TRABD2A-5:8	lincRNA,lincRNA,lincRNA,lincRNA,lincRNA,lincRNA,lincRNA,lincRNA	intron,intron,exon,exon,intron,intron,exon,exon	m6A-Label-seq:(High)	Functional Loss
rs1002386014	RMVar_ID_698312	chr7	2446240	CHST12	Protein coding	3'UTR	MeRIP-seq:(Medium)	Functional Loss
rs1002386568	RMVar_ID_415326	chr19	848058	PRTN3	Protein coding	3'UTR	miCLIP:(High)	Functional Loss
rs1002387196	RMVar_ID_1016843	chr16	625087	RAB40C	Protein coding	intron	Prediction:(Low)	Functional Gain
rs1002387772	RMVar_ID_945441	chr12	20683214	PDE3A	Protein coding	3'UTR	Prediction:(Low)	Functional Loss
rs1002391688	RMVar_ID_1017080	chr16	678787	LINC02867	lincRNA	exon	Prediction:(Low)	Functional Loss
rs1002392287	RMVar_ID_1111353	chr19	16855338	SIN3B	Protein coding	intron	Prediction:(Low)	Functional Loss
rs1002394908	RMVar_ID_290561	chrX	100409489	-	Other	Unknown	MeRIP-seq:(Medium)	Functional Loss
rs1002395531	RMVar_ID_653909	chr8	2216007	RF00017-4596,RF00017-4497	SRP RNA,SRP RNA	intron,intron	MeRIP-seq:(Medium)	Functional Loss
rs1002395950	RMVar_ID_873219	chr10	119562183	AC012468.1	Pseudogene	exon	Prediction:(Low)	Functional Loss
rs1002396146	RMVar_ID_932425	chr12	9699177	CLEC2D	Protein coding	3'UTR	Prediction:(Low)	Functional Loss
rs1002396274	RMVar_ID_147229	chr19	17727416	MAP1S	Protein coding	intron	MeRIP-seq:(Medium)	Functional Loss
rs1002399058	RMVar_ID_1112919	chr19	18532584	AC005387.1	lincRNA	exon	Prediction:(Low)	Functional Gain
rs1002399313	RMVar_ID_429053	chr19	14518351	TECR	Protein coding	intron	MeRIP-seq:(Medium)	Functional Loss
rs1002400369	RMVar_ID_401313	chr10	71322834	SLC29A3	Protein coding	CDS	MeRIP-seq:(Medium)	Functional Loss
rs1002400720	RMVar_ID_627353	chr18	79973485	TXNL4A	Protein coding	3'UTR	miCLIP:(High)	Functional Loss
rs1002401620	RMVar_ID_967366	chr13	98015754	IPO5	Protein coding	CDS	Prediction:(Low)	Functional Gain
rs1002401794	RMVar_ID_205140	chr14	102081032	-	Other	Unknown	MeRIP-seq:(Medium)	Functional Loss
rs1002402089	RMVar_ID_1158968	chr1	159973109	AL513485.1	Pseudogene	exon	Prediction:(Low)	Functional Loss
rs1002402653	RMVar_ID_722457	chr6	85451867	-	Other	Unknown	MeRIP-seq:(Medium)	Functional Loss
rs1002403084	RMVar_ID_146292	chr19	16560016	AC008764.1,SLC35E1	Protein coding,Protein coding	intron,intron	MeRIP-seq:(Medium)	Functional Loss
rs1002404800	RMVar_ID_1022207	chr16	4556554	C16orf96	Protein coding	CDS	Prediction:(Low)	Functional Loss
rs1002404988	RMVar_ID_418384	chr19	2890149	HSALNG0123206	lincRNA	intron	MeRIP-seq:(Medium)	Functional Loss
rs1002406788	RMVar_ID_1159578	chr1	161034944	AL591806.2	Pseudogene	exon	Prediction:(Low)	Functional Gain
rs1002407657	RMVar_ID_322420	chr7	145861773	-	Other	Unknown	MeRIP-seq:(Medium)	Functional Loss
[truncated: 858,177+ more rows]
