# Supplementary material for: N6-methyladenosine-related single-nucleotide polymorphism analyses identify oncogene RNFT2 in bladder cancer
Source: Cancer Cell Int. 2022 Oct 5;22:301. doi: 10.1186/s12935-022-02701-z (PMC9535860; doi:10.1186/s12935-022-02701-z)
Supplement: Supplementary file 3 — Additional file 3: Table S3. The host genes where the 221 BCa-m6A-SNPs located in. [file 12935_2022_2701_MOESM3_ESM.xls]

gene	conMean	treatMean	logFC	pValue	fdr
LGI4	3.953273474	0.92955322	-2.088438387	1.51E-11	1.51E-09
MMP11	0.797968763	36.51701401	5.516092718	1.91E-11	1.51E-09
ABCA8	3.282250053	0.351831273	-3.221729522	3.26E-11	1.72E-09
RNASE4	1.232497847	0.366498041	-1.749707735	5.21E-11	2.06E-09
CNTN2	0.103395209	0.052754446	-0.970804751	2.84E-10	7.54E-09
DLG2	0.469099382	0.095008021	-2.303772381	2.86E-10	7.54E-09
XPO5	4.182122158	8.338953947	0.995631218	4.16E-10	9.39E-09
ILF3	19.66839895	34.31075708	0.802781436	8.59E-10	1.70E-08
TACC3	4.274567247	17.05131383	1.996032629	9.89E-10	1.74E-08
MED25	6.737085421	12.33515147	0.872578935	1.51E-09	2.38E-08
CENPO	1.047744005	3.116504467	1.572642514	1.99E-09	2.86E-08
BDNF	0.856040247	0.249823256	-1.776770846	6.86E-09	9.04E-08
TSPYL1	37.44203842	21.17562827	-0.822254206	7.84E-09	9.36E-08
KIF24	0.34709473	1.195482834	1.784192048	8.29E-09	9.36E-08
SLBP	17.94613842	34.70836439	0.951609937	1.22E-08	1.29E-07
BANF1	56.27173947	98.36735542	0.805769056	1.35E-08	1.33E-07
C16orf96	0.051160253	0.020813239	-1.297521883	1.52E-08	1.41E-07
XRCC3	1.250635663	3.011412146	1.267778608	1.71E-08	1.50E-07
NOP56	15.49722579	27.72561297	0.839209379	3.68E-08	3.06E-07
RNFT2	0.193045244	0.945831117	2.292643597	4.32E-08	3.41E-07
SLC39A1	26.54967895	46.98241263	0.823426385	4.60E-08	3.46E-07
KLHL33	0.157892702	0.027256775	-2.534257737	8.78E-08	6.04E-07
CNNM1	0.735011999	0.199337818	-1.882552359	8.80E-08	6.04E-07
PDSS1	2.077474737	4.206674676	1.017849318	1.03E-07	6.76E-07
MGAT4C	0.018456369	0.012587538	-0.552122642	1.65E-07	1.04E-06
TAF12	6.756188842	10.62780293	0.653561822	2.23E-07	1.35E-06
PRKCSH	51.32956211	81.76971816	0.671776715	2.61E-07	1.53E-06
KLC3	0.599444814	3.08615829	2.364113213	2.99E-07	1.69E-06
PLIN4	24.48469952	5.046167279	-2.278620554	3.97E-07	2.16E-06
CRTAP	45.00738368	22.04712687	-1.029571042	5.17E-07	2.72E-06
TATDN2	4.749864263	7.497223688	0.658470161	1.48E-06	7.55E-06
KCTD12	22.81512626	10.04025076	-1.184195336	2.47E-06	1.22E-05
ABT1	10.17902926	15.99172868	0.651725917	3.86E-06	1.85E-05
PCGF3	6.225512526	11.88420864	0.932781318	4.66E-06	2.17E-05
HYLS1	1.422151879	2.73416863	0.943026678	5.10E-06	2.30E-05
NPRL3	4.616671632	7.087879256	0.618500905	6.15E-06	2.70E-05
ZNF675	0.71850674	1.803874772	1.328025593	7.27E-06	3.10E-05
NMT1	14.44370563	19.77245965	0.453051427	7.47E-06	3.10E-05
SLC33A1	2.780122421	4.178202855	0.587734126	8.01E-06	3.24E-05
ST5	8.091019737	4.345158947	-0.896912589	1.08E-05	4.25E-05
SOX6	0.18819029	0.103487416	-0.862736846	1.64E-05	6.21E-05
AXL	19.16211963	10.18816464	-0.911362976	1.65E-05	6.21E-05
SENP1	2.488812474	3.841789621	0.626320987	1.87E-05	6.89E-05
TRNAU1AP	3.853725684	5.84910701	0.601962502	2.09E-05	7.51E-05
SEMA3A	2.552722221	0.884390163	-1.529281674	2.18E-05	7.65E-05
ZNF623	2.907195737	4.999296885	0.782096995	2.45E-05	8.41E-05
GNB1L	0.865754274	1.567850608	0.85675859	2.51E-05	8.44E-05
FAM206A	4.501901474	6.982398679	0.633188251	2.99E-05	9.84E-05
ATRNL1	0.219035884	0.121957491	-0.844788868	3.27E-05	0.000105337
TMEM54	42.55414689	81.37344849	0.935258402	3.98E-05	0.000125704
WDR24	2.768824421	4.088883913	0.562433533	4.64E-05	0.000143702
RAB21	5.760953368	4.700313746	-0.29355052	4.99E-05	0.000151513
METTL13	8.864554895	12.57754898	0.50473071	5.58E-05	0.00016627
POLR1C	8.370597263	13.56174821	0.696140694	5.85E-05	0.000171181
XPNPEP1	6.278883526	8.264708379	0.396455864	8.28E-05	0.000237743
AMPD2	5.142781368	7.751070882	0.591846823	9.09E-05	0.000256373
SVIL	63.544679	10.76837948	-2.560970168	0.000104447	0.000289519
TYRO3	1.265995179	2.135213547	0.754108453	0.000108546	0.000295695
ANKS3	1.620614168	2.582840629	0.672417968	0.000126512	0.000338796
SNAPC4	3.446658526	5.191572404	0.59097319	0.000180371	0.000474976
DAD1	103.5947205	142.5203156	0.460217102	0.000194324	0.000498336
NUP50	5.747765947	8.677117971	0.594214628	0.000197233	0.000498336
SART1	18.60885316	24.53387258	0.398785829	0.000198703	0.000498336
KLF12	1.882618426	0.942194838	-0.998643288	0.00022867	0.000564528
TMX1	9.122430368	13.48617539	0.563991127	0.00054384	0.00132195
EFEMP2	14.70859516	9.587903158	-0.617372217	0.00058294	0.001395523
MSRA	3.473457579	2.599334033	-0.418230435	0.000659988	0.001544065
UBE2SP1	0.584658641	1.456464464	1.316804059	0.000664534	0.001544065
FBN1	11.89656138	4.525331664	-1.394449196	0.000721412	0.001639477
GOSR2	2.903678737	3.730010955	0.361298025	0.000726351	0.001639477
LAX1	0.612327695	0.416079344	-0.557445269	0.001216066	0.002706175
RANBP17	0.138223631	0.372813183	1.431448591	0.001567159	0.003439044
SLC37A1	4.073392211	7.532360036	0.886871228	0.001747597	0.00378247
PSEN1	6.594075474	8.330141816	0.337170657	0.002693483	0.005750949
ORAI1	10.18838395	13.34724932	0.38961722	0.003138451	0.00661167
SLCO2A1	7.576202737	5.203140082	-0.542092389	0.003235112	0.006725627
R3HCC1L	3.834032684	4.927592382	0.362020283	0.003478262	0.007137214
BDH1	2.675229905	4.523431918	0.757754878	0.005571643	0.011131414
ZFYVE21	7.585097684	6.18988043	-0.293256219	0.005603817	0.011131414
MKRN1	18.61759737	23.42633501	0.331464363	0.005636159	0.011131414
CCDC155	0.006675488	0.043730752	2.711703025	0.006755821	0.013178022
TACR3	1.10416362	0.052147788	-4.404204097	0.007324865	0.014113764
HYI	3.029319368	4.37609704	0.530651047	0.008046455	0.015317348
GTF2A1L	0.069451069	0.016972535	-2.032794875	0.008423782	0.015844732
SPSB3	0.547792253	0.723406208	0.401177117	0.008741764	0.016249397
NSL1	3.974375632	5.098478649	0.359338588	0.009184272	0.01687343
UBAP1	28.26778947	24.22113277	-0.222892731	0.009594283	0.0174241
LOXL2	4.486899342	9.330860453	1.056291307	0.010865437	0.019508399
MTR	4.605957737	3.460411051	-0.412557752	0.011041824	0.01960234
LMAN2L	7.897129053	10.58774757	0.422995533	0.012090229	0.021225069
SPAG1	2.444441637	4.013333076	0.715295934	0.013937175	0.024198611
MAP3K1	2.224245616	3.634503215	0.708442073	0.014454937	0.024824783
MYO5B	3.503018449	6.022527771	0.781770555	0.01530286	0.025998407
CLEC16A	2.270404947	2.903434002	0.354810602	0.016785004	0.028213093
DGCR2	23.24621	29.07340507	0.322704527	0.021689277	0.036072693
ERCC6	0.771352532	1.038288589	0.42874522	0.022231367	0.036589124
DPY19L3	2.082213584	2.942737018	0.499040558	0.0227852	0.037114037
INPP4B	1.7346453	3.229912185	0.89685425	0.024281605	0.039147893
RBM33	2.945269789	3.680743295	0.321597343	0.024638786	0.039322507
PRRC2A	28.97487632	35.2964446	0.284720366	0.025366824	0.040079582
PREPL	5.440441632	4.502904834	-0.27286778	0.028740779	0.044960822
ZNF737	1.618065963	5.343179912	1.723428173	0.030568053	0.047350514
YLPM1	5.683883737	4.976098754	-0.191861928	0.032953204	0.050533057
MYO15A	0.038139383	0.151666045	1.991544711	0.033262266	0.050533057
SS18	12.39152637	14.77933598	0.254227545	0.035660251	0.053660188
SPON2	11.11334468	9.693976256	-0.197132623	0.042979299	0.064063483
BCR	5.655772053	7.600795507	0.426426445	0.043953204	0.064902862
CDRT4	0.150583412	0.237725474	0.658733659	0.044945677	0.06575386
RGL4	0.363091765	0.233465844	-0.63712271	0.045956981	0.066616541
IL20RB	4.932909268	9.806495959	0.991298975	0.05041615	0.072415925
FAHD1	8.308140105	9.964716275	0.262303182	0.051081844	0.072711094
MAP4K4	8.305474842	11.82953699	0.51025905	0.051980871	0.073330157
PPM1H	1.968827405	3.750191446	0.929627602	0.05358601	0.074925572
DNAH6	0.078263132	0.078255895	-0.000133421	0.056674804	0.078533036
MS4A4A	4.829787595	4.444689869	-0.119876986	0.057410766	0.078533036
HCP5	6.891184789	14.24643808	1.047777309	0.057657166	0.078533036
SNX24	2.643825789	3.199661822	0.275292316	0.069978169	0.094500433
MIPOL1	0.517344311	0.496762952	-0.05856718	0.080086986	0.107235116
APOE	52.88652937	101.5659916	0.941445203	0.083709253	0.111143378
EIF3E	50.10686474	46.8457308	-0.097090693	0.09389751	0.123631721
INO80D	1.549039863	1.486179202	-0.059766186	0.10831404	0.141434863
SRRM2	41.49948579	36.97653502	-0.166483421	0.113776507	0.147349902
SYNJ2	4.073483158	3.586943837	-0.183507787	0.167907287	0.215685783
LANCL2	3.833418632	6.014733476	0.649869253	0.172580006	0.218887977
ASB8	7.236866421	6.639000498	-0.124399082	0.173170868	0.218887977
MRFAP1L1	28.54711368	32.8693324	0.203397268	0.184686291	0.231590746
MTAP	2.325975979	3.427755879	0.559428168	0.187808801	0.233651894
LTK	0.224854529	0.648581831	1.528296665	0.193526879	0.238884741
GPC1	27.88069005	37.32113053	0.42072642	0.207365351	0.253674825
HIGD1A	28.84484737	34.71770867	0.267358105	0.208719793	0.253674825
PLEKHM2	21.13437316	23.20458329	0.134818467	0.22049202	0.265936941
KIF21B	0.696210667	0.905779059	0.379635268	0.22261796	0.266466953
NIPAL3	3.443139995	4.014210054	0.221391271	0.228358763	0.271283343
ACSF3	2.157815437	2.371559102	0.13626435	0.23791105	0.280521984
EDAR	1.141078297	0.710730007	-0.683024271	0.243158065	0.284584995
TBKBP1	4.207082579	3.988557137	-0.076953191	0.265020102	0.307891
GOT2	39.59424737	43.94339712	0.150355567	0.281432497	0.324571785
NAV1	2.321892363	2.275716225	-0.028980425	0.284796022	0.326070808
RPL34-AS1	0.030144528	0.027235228	-0.146422184	0.296127684	0.336605569
MSH3	3.840309526	3.660655297	-0.069120666	0.319924473	0.36105762
C16orf46	0.723789332	0.624553272	-0.212745211	0.364674073	0.408641869
TGFB1	25.03462	31.80786429	0.34545895	0.369654678	0.411305909
ZFR	12.76749284	12.15877558	-0.070477297	0.376698169	0.416211963
EXOC6	2.751728684	2.67187978	-0.042483134	0.385874818	0.423390426
MDM4	2.969207474	3.61666132	0.284580599	0.422840771	0.460750633
XPC	9.178038368	8.681943862	-0.080167744	0.429379803	0.464671294
HAGH	5.240139474	5.808959932	0.148674667	0.443747582	0.476953183
USP50	0.026472468	0.024599658	-0.105854465	0.496347814	0.529884828
FPR3	3.050105863	5.878461168	0.946579227	0.549161087	0.58233189
PTPRE	1.938447468	2.231928095	0.20338891	0.643971655	0.67831681
SH3RF2	1.372954099	1.664361445	0.27768538	0.672455142	0.70362856
NINJ2	1.426724063	1.672497166	0.22929743	0.793673843	0.822598085
PPIC	30.50917211	29.76550733	-0.035601547	0.7965665	0.822598085
ENPP7	0.011090427	0.010232944	-0.116093613	0.882136191	0.901591554
RNGTT	3.708173263	3.950832671	0.091448091	0.884472727	0.901591554
ERAP1	8.576751263	8.958208234	0.062778921	0.90226285	0.913830322
CDHR5	0.100002614	0.519352299	2.376675798	0.924567878	0.930456845
ACTN4	103.5618253	110.1570693	0.089069785	0.963362804	0.963362804
